# Supplementary material for: Smoking and multiple sclerosis risk: a Mendelian randomization study
Source: J Neurol. 2020 Jun 11;267(10):3083–91. doi: 10.1007/s00415-020-09980-4 (PMC7501136; doi:10.1007/s00415-020-09980-4)
Supplement: Supplementary file 2 — Supplementary file2 (XLSX 359 kb) [file 415_2020_9980_MOESM2_ESM.xlsx]

## Sheet: S1
Supplementary Table 1 Details of data sources in the Mendelian randomization (MR) analysis
Phenotype	Pubmed ID	Source
Multiple sclerosis	31604244	discovery GWAS meta-analysis, request to the IMSGC
Smoking initiation	30643251	https://conservancy.umn.edu/handle/11299/201564
Cigarettes per day	30643251	https://conservancy.umn.edu/handle/11299/201564
Lifetime smoking	31689377	https://data.bris.ac.uk/data/dataset/10i96zb8gm0j81yz0q6ztei23d
Body mas index	30124842	https://portals.broadinstitute.org/collaboration/giant/images/c/c8/Meta-analysis_Locke_et_al%2BUKBiobank_2018_UPDATED.txt.gz
		N = 941 primary and secondary associations: https://portals.broadinstitute.org/collaboration/giant/images/e/e2/Meta-analysis_Locke_et_al%2BUKBiobank_2018_top_941_from_COJO_analysis_UPDATED.txt.gz

## Sheet: S2
Supplementary Table 2 Overview of the numbers of included and excluded SNPs for univariable Mendelian randomization analysis
Exposure	Outcome	GWS GWAS SNPs	LD r2 > 0.05	Missing in outcome (no proxy)	Palindromic	OR = 1	SNPs in MR analysis (proxy)
Smoking initiation (SmoInit)	MS	378	36	2	42	1	297 (2)
	BMI	378	36	58	18	0	266 (122)
Cigarettes per day (CigDay)	MS	55	12	0	5	0	38
	BMI	55	12	13	1	0	29 (16)
Lifetime smoking	MS	126	0	3	11	1	111 (34)
BMI	MS	656	38	0	86	3	529
	SmoInit	656	38	3	85	0	530
	CigDay	656	38	2	85	0	531
MS	SmoInit	138	1	8	11	0	118 (5)
	CigDay	138	1	8	11	0	118 (5)
	Lifetime smoking	138	2	7	11	0	118 (5)
BMI = body mass index
CigDay = Cigarettes per day
GWAS = genome-wide association study
GWS = genome-wide significant
LD = linkage disequilibrium
MS = Multiple sclerosis
MR = Mendelian randomization
OR = odds ratio
SmoInit = Smoking initiation
SNPs = single nucleotide polymorphisms

## Sheet: S3
Supplementary Table 3 Single nucleotide polymorphisms (SNPs) used to construct the instruments for Mendelian randomization analysis smoking initiation – multiple sclerosis
					Exposure: Smoking initiation			Outcome: Multiple sclerosis
SNP	Chromosome	Position	Effect allele	Other allele	Beta	Standard error	P value	Beta	Standard error	P value
rs1008078	1	91189731	T	C	0.0228169	0.00259854	1.63e-18	0.00984834	0.0187905	0.6002
rs1022528	1	71490122	A	G	0.0174022	0.00268202	8.48e-11	0.00020002	0.0150555	0.9894
rs10789369	1	73824909	G	A	-0.0234484	0.00261834	3.39e-19	-0.0001	0.0234659	0.9966
rs10873871	1	76689019	G	A	0.0174521	0.00314465	2.82e-08	0.0365603	0.0199227	0.06649
rs10914684	1	33795572	A	G	-0.0158038	0.00272237	6.32e-09	0.0591133	0.0170525	0.0005272
rs11162019	1	87913176	T	C	-0.0154947	0.00264954	5.06e-09	0.00439035	0.0168806	0.7948
rs12022778	1	50603995	C	A	0.0268248	0.00317904	3.18e-17	-0.00588266	0.0208274	0.7776
rs12027999	1	154206358	C	T	-0.0243588	0.00392068	5.33e-10	0.0314907	0.0248844	0.2057
rs12130857	1	7791461	A	G	-0.0180031	0.00272026	3.65e-11	0.0144032	0.0178915	0.4208
rs12563365	1	236872829	A	G	0.0165589	0.00256428	1.05e-10	-0.0212236	0.0164763	0.1977
rs12739243	1	210302043	C	T	-0.0212518	0.00307064	4.45e-12	0.0118702	0.0194852	0.5424
rs12740789	1	72752073	A	G	-0.0284973	0.00333079	1.18e-17	-0.0187752	0.0215897	0.3845
rs12755632	1	41776623	G	A	-0.0154051	0.00274045	1.93e-08	0.0305292	0.0174552	0.08029
rs147052174	1	179783167	T	G	0.0623094	0.00982745	2.3e-10	0.0679577	0.0609294	0.2647
rs1514176	1	74991596	A	G	-0.0193002	0.0025814	7.67e-14	0.000299955	0.0186968	0.9872
rs1889571	1	32195819	G	T	0.0221798	0.00377614	4.19e-09	-0.0114344	0.0243172	0.6382
rs1935571	1	96414335	G	T	-0.0157204	0.00255018	6.99e-10	0.00060018	0.0158006	0.9697
rs2637869	1	38757237	A	G	0.0182201	0.00278829	6.54e-11	0.00461061	0.0179059	0.7968
rs2901785	1	174104743	A	G	-0.0173083	0.00256313	1.47e-11	0.0219572	0.0162715	0.1772
rs301807	1	8484823	G	A	0.0180144	0.00257349	2.5e-12	-0.0197946	0.0165331	0.2312
rs35656245	1	190957480	A	G	0.0159456	0.00285016	2.23e-08	0.0188218	0.0183337	0.3046
rs3820277	1	18436657	T	G	-0.0188369	0.00255159	1.57e-13	0.0009995	0.0169219	0.9529
rs4912332	1	58815243	T	C	0.0141209	0.00254856	2.94e-08	0.0246001	0.0162219	0.1294
rs876793	1	237852083	C	T	-0.0179245	0.00273664	5.69e-11	-0.0292229	0.0178447	0.1015
rs925524	1	46496709	G	A	0.0155573	0.0028078	2.94e-08	-0.0278852	0.0186325	0.1345
rs951740	1	44011737	A	G	0.0295409	0.00263171	3.82e-29	0.00863719	0.0168765	0.6088
rs1022376	2	22067213	C	T	-0.0147448	0.00261063	1.66e-08	0.011769	0.0162494	0.4689
rs10490159	2	51341259	T	C	0.0172365	0.00260741	3.86e-11	-0.00439035	0.0167387	0.7931
rs114976176	2	264621	C	A	-0.0155137	0.00266843	6.04e-09	0.00319489	0.0188768	0.8656
rs11678980	2	162101261	A	G	0.0176689	0.00256098	5.19e-12	-0.00873807	0.0181497	0.6302
rs11692435	2	98275354	A	G	0.0250526	0.00458161	4.47e-08	-0.0101483	0.0399346	0.7994
rs12474587	2	162802993	T	G	0.0242306	0.00257423	4.83e-21	-0.0119286	0.016604	0.4725
rs12714017	2	80999398	C	T	0.0153965	0.00260995	3.65e-09	-0.00662188	0.0164565	0.6874
rs13007361	2	166250244	A	G	0.0175338	0.00313906	2.29e-08	0.016231	0.0204999	0.4285
rs13392222	2	100672408	C	A	-0.0234375	0.00368286	1.93e-10	0.0341775	0.0233631	0.1435
rs1445649	2	155682556	C	T	0.0205716	0.00255553	8.48e-16	0.0174469	0.0162778	0.2838
rs16826827	2	147825689	C	T	-0.0222069	0.00386572	9.17e-09	0.0612373	0.0253192	0.01558
rs1722666	2	161816880	T	C	0.0160932	0.00287654	2.17e-08	-0.0170538	0.0184877	0.3563
rs17229285	2	199523122	T	C	-0.0154796	0.00254827	1.27e-09	0.0207825	0.0162672	0.2014
rs17616642	2	59022210	G	A	-0.0165573	0.00295478	2.1e-08	0.000700245	0.0198085	0.9718
rs1863161	2	60139524	A	G	0.0153394	0.00256728	2.34e-09	-0.0183677	0.0164956	0.2655
rs1901477	2	104126983	G	A	0.030437	0.00260995	2.07e-31	0.0169427	0.0162325	0.2966
rs2710634	2	32808804	C	T	-0.0177614	0.00255039	3.36e-12	-0.00488803	0.0170616	0.7745
rs3115418	2	200936399	C	T	-0.0142249	0.002559	2.79e-08	-0.0529719	0.0162514	0.001116
rs34399632	2	137571174	G	A	0.0193504	0.00301835	1.46e-10	-0.0472652	0.0199242	0.01768
rs357304	2	164862639	C	T	0.0166757	0.00285986	5.4e-09	-0.0259334	0.0183996	0.1587
rs3811038	2	113240183	C	T	0.0191404	0.00284069	1.58e-11	0.0161294	0.0181242	0.3735
rs4674916	2	225365635	A	C	-0.0180262	0.00271446	3.06e-11	0.0179381	0.0170975	0.2941
rs4674993	2	226332033	G	A	-0.0240053	0.00318518	4.85e-14	-0.0244975	0.0205929	0.2342
rs56208390	2	83247997	G	A	0.0215636	0.00387919	2.68e-08	-0.0196065	0.0250061	0.433
rs61533748	2	22582968	C	T	0.0174357	0.00261962	2.82e-11	0.00548493	0.0171285	0.7488
rs62137126	2	44250149	G	A	-0.0236911	0.00390536	1.31e-09	0.031078	0.0257076	0.2267
rs62180324	2	63416606	A	G	-0.0195167	0.00311719	3.91e-10	0.0235212	0.019929	0.2379
rs62193862	2	202843875	A	G	0.0238463	0.00424879	1.99e-08	0.0541394	0.0343689	0.1152
rs6730325	2	59315828	A	G	-0.0146358	0.00261188	2.1e-08	-0.0177417	0.0167151	0.2885
rs6731872	2	624205	G	T	0.0315977	0.00336069	5.35e-21	0.00389242	0.0212112	0.8544
rs6750107	2	80748807	A	G	0.0145651	0.00261598	2.6e-08	0.0123763	0.01692	0.4645
rs6750529	2	182027603	T	C	0.0199074	0.00291936	9.26e-12	-0.038429	0.0185501	0.0383
rs6756212	2	146140132	T	C	-0.033888	0.00255441	3.49e-40	-0.0144944	0.0162802	0.3733
rs72790288	2	29513404	A	G	-0.0455318	0.00769627	3.28e-09	-0.0676586	0.0687566	0.3251
rs74697736	2	145412271	A	G	0.0222963	0.00281579	2.43e-15	-0.0110388	0.0181431	0.5429
rs7600835	2	172521827	A	G	-0.0151216	0.00268576	1.8e-08	0.0329365	0.0181166	0.06906
rs10446419	3	25725501	G	A	-0.0195626	0.00314465	5.05e-10	0.0386369	0.0213284	0.07006
rs10935779	3	149543102	T	C	-0.0143272	0.00258578	2.95e-08	0.00944446	0.0165402	0.568
rs11713899	3	2365026	C	A	0.0187188	0.00338391	3.15e-08	-0.0211742	0.0217999	0.3314
rs1187820	3	173072584	T	C	-0.0142712	0.00256732	2.69e-08	-0.0187236	0.0180057	0.2984
rs12053870	3	118302515	G	T	0.0156164	0.00255697	1.02e-09	0.0328332	0.0170824	0.0546
rs13066050	3	81325861	T	C	0.0188343	0.00313906	1.93e-09	0.0146915	0.0202436	0.468
rs1449012	3	159048333	T	C	-0.0153734	0.00255515	1.77e-09	0.0221528	0.0164278	0.1775
rs1549979	3	85460131	T	C	-0.0245223	0.00262305	8.8e-21	-0.00551518	0.0168274	0.7431
rs16828799	3	173353739	T	G	0.0197692	0.00351124	1.83e-08	0.00399202	0.0223594	0.8583
rs1714521	3	158284861	C	A	-0.0162953	0.00258949	3.07e-10	-0.00886063	0.0165284	0.5919
rs1910236	3	59434420	A	G	0.0146439	0.00255305	9.91e-09	0.020713	0.0165124	0.2097
rs221988	3	64234307	C	A	-0.014865	0.00261962	1.43e-08	-0.0188218	0.0169814	0.2677
rs2276825	3	52886605	C	T	0.0188756	0.00296235	1.89e-10	0.0111621	0.0189288	0.5554
rs2279829	3	147106319	T	C	-0.0173766	0.00309605	2.05e-08	0.0160278	0.0196587	0.4149
rs2319545	3	147719648	A	C	0.0232366	0.00357698	8.3e-11	0.0174514	0.0228789	0.4456
rs2526390	3	50192760	T	C	0.0204663	0.00270136	3.62e-14	-0.00478852	0.0195701	0.8067
rs2734390	3	60459291	G	A	0.0147709	0.00263598	2.09e-08	-0.013311	0.0170323	0.4345
rs3172494	3	48731487	T	G	-0.0291267	0.00400086	3.4e-13	-0.0418642	0.0260841	0.1085
rs62246017	3	71483084	A	G	-0.0161695	0.00272537	3.03e-09	-0.0841573	0.0284856	0.003133
rs6437769	3	107997514	T	C	0.0142141	0.00258225	3.74e-08	0.0479305	0.0165135	0.003702
rs6438436	3	117822149	T	C	0.024737	0.00328806	5.33e-14	-0.00843548	0.0212359	0.6912
rs6782116	3	77176032	T	C	-0.0146502	0.00258578	1.46e-08	-0.0167393	0.0172233	0.3311
rs73831818	3	55988394	G	A	0.0320435	0.00549541	5.46e-09	0.000500125	0.0353123	0.9887
rs748832	3	16851202	G	A	0.0172142	0.00263743	6.6e-11	-0.00677698	0.016842	0.6874
rs7631379	3	181409057	C	T	0.0208014	0.00315028	3.94e-11	0.00280393	0.0289718	0.9229
rs7640107	3	59966156	T	C	-0.014186	0.00257291	3.46e-08	-0.0100493	0.016278	0.537
rs9288999	3	114147927	A	G	0.0174411	0.00288687	1.5e-09	-0.010841	0.0196474	0.5811
rs963354	3	157393770	A	C	0.0150489	0.00274753	4.21e-08	0.00129916	0.0181701	0.943
rs9826984	3	131945722	A	G	-0.0140529	0.00255718	3.87e-08	-0.0115666	0.0164549	0.4821
rs9841807	3	175718927	T	C	0.0162535	0.00285986	1.35e-08	0.0372958	0.0180883	0.03922
rs9850597	3	161761866	A	G	-0.018571	0.00328806	1.65e-08	0.00955421	0.0207879	0.6458
rs1116690	4	143510148	G	A	0.0162912	0.00291194	2.16e-08	0.00508704	0.0185232	0.7836
rs112725451	4	68017710	T	C	0.026092	0.00339977	1.65e-14	0.0283995	0.0212498	0.1814
rs13109980	4	140886963	A	G	-0.0221816	0.00271803	3.37e-16	-0.0471698	0.0180345	0.008909
rs13110073	4	147797913	C	T	-0.0246426	0.00260626	3.24e-21	-0.00518653	0.0166558	0.7555
rs1435479	4	94550450	T	G	0.0163905	0.00281508	5.68e-09	-0.0110609	0.0180495	0.54
rs3934797	4	112467612	A	G	-0.0212975	0.00330203	1.12e-10	-0.0041912	0.022117	0.8497
rs55944129	4	29082156	C	T	-0.0175654	0.00287996	1.06e-09	0.0214679	0.0185677	0.2476
rs58400863	4	31184484	A	G	-0.0201719	0.00267653	4.89e-14	-0.0178585	0.0176965	0.3129
rs59537158	4	28246049	T	C	0.0224875	0.00310653	4.62e-13	-0.00618086	0.0222008	0.7807
rs71602617	4	136406155	T	C	-0.0177655	0.00317039	2.1e-08	-0.0327576	0.0201898	0.1047
rs7657022	4	35501032	G	A	0.0182908	0.00254876	7.34e-13	-0.0462154	0.016211	0.00436
rs7696257	4	137474783	A	G	0.0153313	0.00264489	6.78e-09	-0.0153167	0.0170534	0.3691
rs10042827	5	170299916	C	T	0.0167171	0.00273354	9.41e-10	0.00707491	0.017482	0.6857
rs10060196	5	106455988	A	C	0.0183116	0.00258191	1.29e-12	0.00776974	0.0164747	0.6372
rs1173461	5	157707571	T	C	0.0166092	0.00271589	9.51e-10	-0.0105555	0.0174828	0.546
rs11956866	5	161018271	G	T	-0.0148382	0.00257133	7.82e-09	0.00370686	0.0163647	0.8208
rs12517438	5	30842054	G	T	0.0153545	0.00255553	1.89e-09	0.0101514	0.0166679	0.5425
rs1385108	5	154839646	T	C	0.0187045	0.00298746	3.84e-10	-0.00079968	0.0180692	0.9647
rs17165769	5	107365642	G	A	0.0159396	0.0026064	9.56e-10	0.0204887	0.0165925	0.2169
rs2028269	5	79308315	A	G	0.0161645	0.00260178	5.19e-10	-0.00628024	0.0165595	0.7045
rs329124	5	133865452	G	A	-0.0163871	0.00257498	1.96e-10	0.0336602	0.0166409	0.0431
rs359431	5	173288534	T	C	-0.0141982	0.00256669	3.16e-08	-0.00210221	0.0160667	0.8959
rs3843905	5	165427280	T	C	-0.0151458	0.00259749	5.41e-09	0.00230265	0.0168029	0.891
rs3909281	5	165096435	G	T	0.0210672	0.00255477	1.62e-16	0.0176434	0.0166501	0.2893
rs4044321	5	166989513	G	A	-0.022641	0.00266088	1.75e-17	0.0142973	0.016995	0.4002
rs42417	5	94198290	T	C	0.0169296	0.00275725	8.27e-10	0.0548787	0.0179795	0.002271
rs6452785	5	87685500	T	C	-0.0268827	0.00255159	4.69e-26	0.00190181	0.0166204	0.9089
rs6874731	5	80263865	G	T	0.0153179	0.00254945	1.83e-09	0.000499875	0.0178031	0.9776
rs6890961	5	166778503	T	C	-0.0193109	0.00263031	2.13e-13	0.00742752	0.0187048	0.6913
rs71592686	5	60121271	C	T	0.0207374	0.0028566	3.85e-13	0.0241902	0.0183286	0.1869
rs72780746	5	103929588	C	T	-0.025763	0.00336835	2.05e-14	-0.00985132	0.0211392	0.6412
rs79476395	5	166063680	G	A	0.0333743	0.00491012	1.04e-11	-0.00611868	0.0314205	0.8456
rs1059490	6	26171250	C	T	-0.0185935	0.00264813	2.16e-12	0.00568382	0.0173699	0.7435
rs10945141	6	69470709	A	G	0.0181417	0.00289389	3.59e-10	-0.00059982	0.0198554	0.9759
rs1150668	6	28129789	G	T	-0.0185103	0.00258689	8.54e-13	0.0501226	0.0167252	0.002728
rs118202	6	111658371	T	G	-0.0367484	0.00326089	1.9e-29	-0.00712533	0.0206935	0.7306
rs12195240	6	98636905	A	G	0.0249108	0.0028224	1.08e-18	0.0149106	0.0177768	0.4016
rs12530388	6	101329173	C	A	-0.0183617	0.00254876	5.83e-13	0.0175452	0.0161162	0.2763
rs160631	6	52895230	G	T	-0.0172628	0.00287315	1.87e-09	0.00229736	0.0184117	0.9007
rs1632941	6	29796685	C	T	-0.0158074	0.00256093	6.67e-10	0.115291	0.016772	6.24e-12
rs3218116	6	41901763	T	C	-0.019843	0.00291936	1.05e-11	0.034074	0.0185603	0.06638
rs3800227	6	108994161	G	A	0.017178	0.00291194	3.64e-09	-0.00498754	0.0183697	0.786
rs619087	6	94175279	G	A	0.0142703	0.00257973	3.1e-08	-0.0199987	0.0165606	0.2272
rs6568832	6	97702876	A	G	0.018869	0.00295768	1.74e-10	-0.00786896	0.0189338	0.6777
rs6936160	6	100347745	T	C	0.0201068	0.002775	4.2e-13	0.00129916	0.0179493	0.9423
rs73008357	6	156431856	C	A	-0.0223095	0.00400046	2.44e-08	-0.00925702	0.0250024	0.7112
rs7743165	6	67521222	G	T	0.0192559	0.00254827	4.15e-14	0.0169427	0.0162594	0.2974
rs9331343	6	157738258	C	T	-0.0141345	0.00257204	3.9e-08	0.00873807	0.0440904	0.8429
rs10233018	7	117523709	G	A	0.0246124	0.00254945	4.77e-22	-0.0068763	0.0164587	0.6761
rs10272990	7	1703675	C	T	-0.0209215	0.00271457	1.27e-14	-0.0230327	0.0187096	0.2183
rs10279261	7	133589846	A	G	-0.0188726	0.00262221	6.05e-13	0.013592	0.0167392	0.4168
rs1030015	7	78139581	T	G	0.0142896	0.0025501	2.15e-08	0.020611	0.0163446	0.2073
rs10953957	7	121954709	A	G	0.0144058	0.00261707	3.66e-08	0.0041912	0.0171019	0.8064
rs11762736	7	96630637	G	A	-0.0216738	0.00375026	7.34e-09	-0.0199987	0.0203484	0.3257
rs11766326	7	111100585	C	T	-0.017544	0.00260951	1.79e-11	0.0320068	0.0164443	0.05161
rs13437771	7	99071478	G	A	-0.0271098	0.00352046	1.39e-14	0.036814	0.0223054	0.09885
rs1561112	7	133840652	C	T	-0.0152438	0.00258779	3.84e-09	0.0139029	0.0169614	0.4124
rs1799068	7	97707069	T	G	0.0166096	0.0026262	2.59e-10	-0.00230265	0.0164982	0.889
rs4727189	7	88442568	C	T	0.0148604	0.00268202	3e-08	0.0403013	0.0171185	0.01856
rs6948707	7	1870794	G	T	0.0243472	0.00258225	4.24e-21	0.0133892	0.0169731	0.4302
rs6968380	7	114940159	A	G	-0.0234192	0.00273354	1.05e-17	0.0146062	0.017436	0.4022
rs77283305	7	132593831	A	G	-0.015196	0.00276519	3.91e-08	0.0179603	0.0176399	0.3086
rs7802996	7	77771983	T	C	-0.0208847	0.00342418	1.06e-09	-0.00039992	0.0247346	0.9871
rs7809303	7	69484366	A	G	-0.0214188	0.00272019	3.48e-15	0.00410843	0.017415	0.8135
rs11783093	8	27425349	T	C	-0.0471243	0.00349308	2.07e-41	-0.0340149	0.0224654	0.13
rs13261666	8	59814666	T	G	-0.0199946	0.00254962	4.36e-15	0.0113643	0.0162078	0.4832
rs2063976	8	91096366	T	C	-0.0201814	0.00269927	7.45e-14	0.0165621	0.0173397	0.3395
rs290601	8	115374642	T	C	0.0163102	0.0028566	1.14e-08	0.00219758	0.0179945	0.9028
rs6986430	8	93048104	C	T	-0.0243377	0.00306383	1.99e-15	-0.00924258	0.0192426	0.631
rs6993429	8	92733282	A	C	-0.0190505	0.00255947	9.87e-14	-0.0371828	0.0162807	0.02238
rs7836565	8	52569449	T	C	-0.0155084	0.00283144	4.36e-08	0.0103534	0.0180202	0.5656
rs9987376	8	93190014	G	T	-0.0204682	0.00257671	2.01e-15	-0.0178399	0.0166583	0.2842
rs10966092	9	23831658	C	T	-0.0204862	0.00287996	1.12e-12	-0.0103463	0.0184959	0.5759
rs11791671	9	3398679	T	C	0.0278504	0.00508476	4.24e-08	-0.0506931	0.0345577	0.1424
rs1759433	9	128073097	A	G	0.0153647	0.00255018	1.69e-09	-0.00591747	0.0166633	0.7225
rs1927901	9	120519111	C	T	-0.0141755	0.00256258	3.1e-08	-0.0123763	0.0165803	0.4554
rs1930371	9	81444104	T	C	-0.017242	0.00297896	7.09e-09	0.0121738	0.019263	0.5274
rs2378662	9	86707289	A	G	0.0152121	0.00255675	2.67e-09	0.0201007	0.0180823	0.2663
rs34553878	9	134334588	G	A	0.0246707	0.00405584	1.17e-09	-0.0581746	0.0462445	0.2084
rs3847244	9	3025368	T	C	0.0186717	0.00255274	2.6e-13	0.0119286	0.0172324	0.4888
rs4837631	9	122061948	T	C	-0.0153574	0.00256313	2.03e-09	-0.0123237	0.016397	0.4523
rs4877285	9	81354129	A	G	-0.0181318	0.00270594	2.1e-11	0.0101483	0.0180238	0.5734
rs7024924	9	8282399	C	T	0.0188918	0.00336069	1.9e-08	0.00722605	0.0214662	0.7364
rs7026534	9	134907263	G	T	-0.016603	0.00279052	2.68e-09	-0.0350056	0.0178408	0.04975
rs7867822	9	20676454	G	A	-0.015097	0.00271589	2.76e-08	-0.01262	0.0173347	0.4666
rs10885480	10	115378364	C	T	-0.0186775	0.00282539	3.83e-11	0.0249853	0.0182124	0.1701
rs10905461	10	8803551	C	T	-0.0163915	0.00293456	2.36e-08	-0.0174514	0.0186922	0.3505
rs11192347	10	106929313	A	G	-0.02645	0.00427392	6.15e-10	-0.0201947	0.0268457	0.4519
rs11258417	10	13533053	T	C	-0.0145136	0.00261094	2.71e-08	0.0214279	0.0166943	0.1993
rs11594623	10	103960351	C	T	0.0274396	0.00300826	7.45e-20	-0.0466724	0.0196325	0.01744
rs12244388	10	104640052	A	G	0.0258153	0.00267118	4.31e-22	-0.001998	0.0169744	0.9063
rs1291821	10	11133823	G	A	0.014493	0.00255405	1.39e-08	0.0154796	0.0163514	0.3438
rs1733760	10	56698174	C	T	0.0147734	0.00254865	6.7e-09	-0.0413339	0.0163043	0.01124
rs2796793	10	36634124	A	G	0.0144814	0.00255996	1.55e-08	0.0365603	0.0163561	0.0254
rs28408682	10	104403310	G	A	0.0166729	0.00260071	1.41e-10	0.0131866	0.0207849	0.5258
rs34970111	10	106078937	T	C	-0.0145557	0.00255718	1.28e-08	-0.00893984	0.0182797	0.6248
rs4752018	10	118678712	A	C	0.0188538	0.00302291	4.42e-10	-0.012225	0.0193392	0.5273
rs7072776	10	22032942	G	A	-0.0219747	0.00281357	5.66e-15	-0.0411345	0.0181423	0.02337
rs7901883	10	103186838	A	G	-0.0192575	0.00302602	1.98e-10	0.0100503	0.0208814	0.6303
rs1106363	11	131966264	T	C	0.0173746	0.00268095	9.2e-11	-0.00803217	0.0170564	0.6377
rs1381775	11	42442826	C	T	-0.0156147	0.00281357	2.79e-08	-0.0197946	0.0180616	0.2731
rs1713676	11	113660576	G	A	-0.0167262	0.00255073	5.38e-11	0.0148091	0.0164848	0.369
rs1834306	11	122023187	G	A	-0.0144852	0.00258089	1.96e-08	0.00019998	0.015342	0.9896
rs2010921	11	132098205	A	G	0.0174291	0.00275235	2.47e-10	-0.0194887	0.0181375	0.2826
rs2155646	11	112912811	C	T	0.0377772	0.00260069	9.44e-48	-0.00538547	0.0172364	0.7547
rs238896	11	113994505	A	G	-0.0168674	0.00254865	3.65e-11	0.0175452	0.0162644	0.2807
rs2939756	11	41436297	A	G	-0.0156997	0.00255018	7.45e-10	0.0234235	0.016555	0.1571
rs2959084	11	46078656	A	G	0.0170799	0.00279286	9.82e-10	0.0145047	0.0177906	0.4149
rs3740977	11	46393574	C	T	0.019474	0.00341596	1.17e-08	-0.0131866	0.0221432	0.5515
rs4275621	11	28652996	G	A	-0.0213674	0.00262221	3.76e-16	0.0231663	0.0168865	0.1701
rs540860	11	121530888	G	A	0.0176086	0.00255762	5.75e-12	0.0110388	0.0165666	0.5052
rs586699	11	92289734	A	G	-0.0148033	0.00255762	7.29e-09	0.0144944	0.016236	0.372
rs61884449	11	64485193	T	C	0.0199753	0.00357615	2.32e-08	-0.0041912	0.0232594	0.857
rs61886926	11	64133552	T	C	-0.0179401	0.00261962	7.3e-12	-0.0467882	0.0168741	0.005558
rs62618693	11	32956492	T	C	-0.0352724	0.00629463	2.09e-08	0.156069	0.0977359	0.1103
rs6265	11	27679916	T	C	-0.0292755	0.00326089	2.81e-19	-0.00722605	0.0206114	0.7259
rs644740	11	65561468	T	C	-0.0140785	0.00255762	3.67e-08	-0.0645385	0.0165622	9.75e-05
rs7929518	11	85980958	G	A	0.0192363	0.00304152	2.55e-10	-0.0365603	0.0192242	0.0572
rs7943721	11	73309393	A	G	-0.0212136	0.00338391	3.58e-10	-0.0158245	0.0225844	0.4835
rs11057005	12	16748721	G	A	-0.0157139	0.00256607	9.12e-10	-0.0218367	0.0163842	0.1826
rs1109480	12	121083279	A	G	-0.0166917	0.00261962	1.84e-10	-0.000900405	0.0165835	0.9567
rs11611651	12	133380790	A	G	0.0271143	0.00452534	2.05e-09	0.0250102	0.0309272	0.4187
rs13906	12	49952394	T	C	-0.0245297	0.00408829	1.98e-09	-0.00823381	0.0260019	0.7515
rs4759229	12	56474480	G	A	0.0155696	0.00268202	6.53e-09	0.00581688	0.0177622	0.7433
rs7134009	12	75263193	C	T	-0.0157969	0.00288411	4.3e-08	0.00349389	0.0179889	0.846
rs77215829	12	112618346	C	A	-0.0240447	0.00378293	2.02e-10	-0.0771462	0.0311011	0.01312
rs7969559	12	69655167	G	A	-0.0170159	0.00281649	1.53e-09	-0.0134906	0.0178861	0.4507
rs12855717	13	101252635	T	C	0.0155237	0.00255553	1.22e-09	0.0151841	0.0165398	0.3586
rs17197663	13	38172867	A	G	-0.0215874	0.00385243	2.06e-08	-0.0217345	0.0248564	0.3819
rs1772572	13	81191176	A	C	-0.0168681	0.00272208	5.62e-10	-0.0123763	0.0173759	0.4763
rs4264267	13	38359676	T	C	0.0147921	0.00255188	6.82e-09	0.00757126	0.0162808	0.6419
rs4886207	13	60705792	C	T	-0.0162467	0.00264954	8.78e-10	-0.0331446	0.0167582	0.04795
rs55786907	13	59871584	G	A	0.0194452	0.00345369	1.84e-08	-0.0143959	0.0221796	0.5163
rs56367474	13	59454139	T	C	-0.0172975	0.00276982	4.2e-10	-0.00169856	0.0186932	0.9276
rs61959481	13	55834929	A	G	-0.0203442	0.00312803	7.95e-11	-0.0182658	0.0202733	0.3676
rs7333559	13	100546450	A	G	-0.0232125	0.00309088	5.94e-14	-0.0334534	0.0237748	0.1594
rs75674569	13	96823724	A	G	-0.0253377	0.00425258	2.58e-09	0.0355236	0.0271542	0.1908
rs9538162	13	59265043	C	T	0.0173792	0.00258499	1.76e-11	0.001998	0.0163942	0.903
rs9540731	13	66949370	T	C	-0.0177303	0.00254856	3.42e-12	0.0189199	0.0162293	0.2437
rs9545155	13	80191873	C	T	-0.0160709	0.00255061	3.04e-10	-0.00793137	0.0161662	0.6237
rs12878369	14	28346502	A	C	0.0174373	0.00258792	1.6e-11	0.00895974	0.016508	0.5873
rs1381287	14	98597552	T	C	0.0180166	0.00255561	1.81e-12	0.0120274	0.0168517	0.4754
rs1811739	14	77529375	A	G	0.0182718	0.00295244	5.97e-10	0.00150113	0.018607	0.9357
rs2925128	14	98362355	T	C	0.0168199	0.00268304	3.67e-10	0.0113643	0.0167121	0.4965
rs34940743	14	80102233	G	A	0.0159249	0.00268034	2.8e-09	0.0134906	0.0188718	0.4747
rs55913542	14	99693843	T	G	0.0185623	0.0033556	3.25e-08	0.00732677	0.0213197	0.7311
rs8005334	14	79563654	G	T	0.0166734	0.00265629	3.44e-10	0.00160128	0.0167194	0.9237
rs9323328	14	58653514	G	A	-0.014237	0.00255705	2.55e-08	-0.0132879	0.0176603	0.4518
rs1435672	15	36399479	C	T	0.0141051	0.00256669	3.82e-08	0.0231663	0.0163377	0.1562
rs2289791	15	67476952	T	G	-0.0177255	0.00295425	2.01e-09	0.0203048	0.0199549	0.3089
rs281296	15	47685010	A	G	0.0246892	0.00265922	1.59e-20	-0.0216323	0.0169323	0.2014
rs56902655	15	63898709	G	T	-0.0218628	0.00371678	4.09e-09	-0.0570417	0.0239472	0.01722
rs60833441	15	74048768	G	A	-0.0142766	0.00255593	2.28e-08	-0.00905884	0.0163872	0.5804
rs62007780	15	78025464	T	G	-0.0159133	0.00258488	7.48e-10	-0.0159718	0.0170083	0.3477
rs8027457	15	99204101	C	T	0.0153138	0.00254876	1.88e-09	0.00149888	0.016051	0.9256
rs1050847	16	87443734	T	C	-0.01483	0.00256607	7.37e-09	-0.0254204	0.0168634	0.1317
rs11076962	16	5811367	C	T	0.0182999	0.00284069	1.2e-10	-0.00120072	0.0178604	0.9464
rs1139897	16	720986	A	G	-0.0240872	0.0030275	1.77e-15	-0.0397975	0.0198941	0.04545
rs11642231	16	89608702	A	G	-0.0155983	0.00264038	3.44e-09	-0.0180364	0.0195489	0.3562
rs117657830	16	75766873	G	A	-0.0377597	0.00637345	3.18e-09	-0.0119286	0.0434144	0.7835
rs12918191	16	50945156	G	A	-0.019727	0.00297059	3.14e-11	0.0149871	0.018778	0.4248
rs4785187	16	49766772	A	G	0.0199772	0.00306077	6.55e-11	0.0192848	0.0200611	0.3364
rs4788676	16	72950468	C	T	-0.017745	0.00303434	4.92e-09	0.0267547	0.019525	0.1706
rs6497840	16	25351633	A	G	0.0227703	0.00286651	2.01e-15	-0.0155198	0.0190929	0.4163
rs7188873	16	24727064	G	A	0.0202958	0.00261582	8.46e-15	0.0037928	0.0166589	0.8199
rs7192140	16	10173748	C	T	-0.0168834	0.00254816	3.4e-11	0.016841	0.0162827	0.301
rs8050598	16	49891964	T	C	0.0186698	0.00292645	1.76e-10	-0.0102473	0.0226871	0.6515
rs9302604	16	69576894	G	A	0.0187095	0.00256995	3.29e-13	-0.00722605	0.0164003	0.6595
rs9922607	16	17570220	T	C	-0.0221593	0.00318518	3.42e-12	0.000100005	0.0275146	0.9971
rs9936784	16	72230694	G	T	0.0139895	0.00255412	4.33e-08	-0.0398849	0.0165147	0.01573
rs11651955	17	16235462	A	G	-0.0140264	0.00254815	3.74e-08	-0.0169554	0.0167912	0.3126
rs17692129	17	44793283	T	C	0.0195989	0.00270749	4.57e-13	0.0259601	0.0185335	0.1613
rs2344976	17	30685935	C	T	-0.0150877	0.00261458	7.98e-09	0.000499875	0.0171891	0.9768
rs2587507	17	77790135	C	T	-0.0146602	0.00254816	8.69e-09	-0.00538547	0.0162674	0.7406
rs28441558	17	7803118	C	T	-0.035565	0.00552742	1.24e-10	-0.0573251	0.0465656	0.2183
rs2938134	17	50243397	A	C	-0.017501	0.00278109	3.14e-10	-0.00109939	0.0173585	0.9495
rs4790874	17	1995177	T	C	0.0174491	0.00255338	8.43e-12	-0.027474	0.0170161	0.1064
rs67777803	17	27323322	T	G	-0.0246015	0.00337609	3.18e-13	-0.00409162	0.0216352	0.85
rs75919030	17	50193197	C	T	-0.0209664	0.00287996	3.35e-13	-0.00642057	0.0188137	0.7329
rs11872397	18	72535282	A	G	-0.0171139	0.00293071	5.2e-09	0.0119286	0.0190824	0.5319
rs1373178	18	49967811	G	T	-0.0203164	0.00258855	4.16e-15	-0.00531409	0.0170799	0.7557
rs28813769	18	41351081	T	G	-0.0131353	0.00357497	0.000243	-0.0285024	0.0163356	0.08102
rs34342129	18	5872472	C	T	-0.014281	0.00254856	2.13e-08	-0.00561574	0.0163472	0.7312
rs4476253	18	25253297	A	G	-0.0184862	0.00298319	5.78e-10	-0.0020978	0.0197947	0.9156
rs62098013	18	50863861	A	G	0.01771	0.00264593	2.24e-11	-0.013592	0.0173389	0.4331
rs67050670	18	39297254	G	A	-0.0202723	0.00303214	2.34e-11	-0.0186733	0.0191973	0.3307
rs71367544	18	77574374	T	C	0.0205522	0.0031675	8.54e-11	-0.0294288	0.0276685	0.2875
rs72898831	18	42658643	G	A	-0.0244159	0.00352046	4.14e-12	-0.00856323	0.0231958	0.712
rs72938304	18	53661743	A	G	-0.0272051	0.00402432	1.36e-11	0.0250102	0.0271469	0.3569
rs7505855	18	31696075	T	C	-0.0169818	0.00258669	5.31e-11	-0.00611868	0.0167874	0.7155
rs8083764	18	49874515	T	G	-0.0159517	0.0027643	7.97e-09	-0.0282959	0.0175602	0.1071
rs8096225	18	36921851	C	A	0.0155245	0.00278829	2.63e-08	-0.0338671	0.0180489	0.0606
rs10853981	19	4965064	A	G	0.0147872	0.00270881	4.88e-08	0.00039992	0.0199418	0.984
rs1126757	19	55879872	T	C	0.0141623	0.00255186	2.92e-08	-0.0296348	0.0172465	0.08574
rs113230003	19	18460956	A	G	-0.0188761	0.00292311	1.05e-10	-0.0199007	0.0195739	0.3093
rs76608582	19	4474725	A	C	-0.0345493	0.0059078	4.88e-09	-0.376997	0.377769	0.3183
rs8103660	19	18566395	C	T	0.0158026	0.00266352	3.03e-09	0.00471108	0.0171787	0.7839
rs3810496	20	62406886	C	T	0.0158813	0.00262869	1.54e-09	0.0385474	0.0181352	0.03354
rs6011779	20	61984317	T	C	-0.0191766	0.00322763	2.83e-09	-0.00120072	0.0254703	0.9624
rs6050446	20	25195509	G	A	0.0544098	0.00761144	8.8e-13	-0.0460439	0.0661963	0.4867
rs910912	20	54462393	C	T	-0.0167699	0.00290609	7.82e-09	-0.00420885	0.0184446	0.8195
rs4818005	21	40588819	A	G	-0.020431	0.00264425	1.09e-14	0.00170145	0.0168775	0.9197
rs139896	22	38397797	C	T	0.0154404	0.00266769	7.14e-09	0.0134097	0.0169549	0.429
rs4822102	22	42698430	T	C	-0.0165428	0.00262221	2.78e-10	-0.00732677	0.0166133	0.6592

## Sheet: S4
Supplementary Table 4 Single nucleotide polymorphisms (SNPs) used to construct the instruments for Mendelian randomization analysis cigarettes per day – multiple sclerosis
					Exposure: Cigarettes per day			Outcome: Multiple sclerosis
SNP	Chromosome	Position	Effect allele	Other allele	Beta	Standard error	P value	Beta	Standard error	P value
rs11264100	1	35591626	G	A	-0.0221659	0.00370463	2.22e-09	-0.0627268	0.0271187	0.02072
rs34973462	1	175993820	T	C	0.0150729	0.00258879	5.85e-09	-0.0290732	0.0173141	0.09312
rs10204824	2	148372720	G	A	-0.0179777	0.00253484	1.35e-12	0.0211742	0.0177575	0.2331
rs7599488	2	60718347	T	C	0.0141213	0.00245448	8.95e-09	0.00866237	0.0165232	0.6001
rs78408772	2	62710608	T	C	-0.0219964	0.00402269	4.51e-08	0.00380724	0.0281459	0.8924
rs2084533	3	16872929	T	C	0.0161176	0.00260776	6.53e-10	0.00330546	0.0174078	0.8494
rs699165	3	136224697	G	A	0.0161187	0.00279323	8.09e-09	0.00340579	0.0194646	0.8611
rs7431710	3	48935583	A	G	-0.0182898	0.00256612	1.04e-12	0.0175452	0.0171398	0.306
rs1024323	4	3006043	T	C	-0.0144159	0.0025057	8.66e-09	-0.0156765	0.0167911	0.3505
rs10454798	4	67980830	T	G	0.015842	0.00280049	1.53e-08	0.0349021	0.018496	0.05916
rs11940255	4	67086288	A	G	-0.0171575	0.00270273	2.2e-10	-0.027988	0.0186964	0.1344
rs7766641	6	26184102	A	G	-0.0172842	0.00274318	2.91e-10	0.00270365	0.0182456	0.8822
rs215600	7	32333642	A	G	-0.0240025	0.00254426	4.02e-21	-0.00219758	0.0174531	0.8998
rs62447179	7	50339609	A	G	-0.0152678	0.00266182	9.68e-09	-0.0683126	0.0192631	0.0003907
rs13253502	8	42442018	A	G	-0.0138423	0.00247817	2.31e-08	-0.00816656	0.017937	0.6489
rs2741351	8	27418040	C	A	0.0184758	0.00321137	8.8e-09	-0.0157749	0.0215858	0.4649
rs4236926	8	42578059	G	T	0.0342671	0.00287563	7.66e-33	-0.0201007	0.0198157	0.3104
rs73229090	8	27442127	A	C	0.0262114	0.00386046	1.14e-11	-0.0462154	0.0275792	0.09379
rs790564	8	64604218	C	A	-0.0176241	0.00273909	1.24e-10	-0.0159262	0.0185583	0.3908
rs3025383	9	136502369	C	T	-0.0313798	0.0031224	9.78e-24	0.00994933	0.0216279	0.6455
rs75596189	9	136468701	T	C	0.0358005	0.00386046	1.84e-20	0.0742926	0.0292834	0.01118
rs10742683	11	43667625	A	G	-0.0134884	0.00247089	4.83e-08	-0.00642057	0.0165989	0.6989
rs7125588	11	113436072	G	A	-0.0168997	0.00245985	6.5e-12	0.0109399	0.0167035	0.5125
rs7951365	11	16377044	C	T	0.0177564	0.00263239	1.53e-11	-0.0255703	0.0176016	0.1463
rs11846838	14	104184737	A	G	0.015177	0.00259522	5.03e-09	-0.00060018	0.0171605	0.9721
rs10519203	15	78814046	A	G	-0.093618	0.00258657	1e-200	-0.0149871	0.0170788	0.3802
rs1115019	15	57141231	C	T	-0.0178594	0.00298904	2.27e-09	-0.0220411	0.0200319	0.2712
rs182317	15	89943601	T	G	-0.0155878	0.00256957	1.31e-09	-0.0105555	0.0175396	0.5473
rs632811	15	59155050	G	A	-0.0177506	0.00277897	1.67e-10	0.0417176	0.0182934	0.02258
rs12924872	16	69552215	T	C	-0.0134119	0.00244867	4.39e-08	-0.0112366	0.0168714	0.5054
rs1592485	16	52093549	A	C	-0.0161532	0.00250445	1.11e-10	0.0286846	0.016607	0.08412
rs258321	16	89756473	G	A	0.0157962	0.00246695	1.53e-10	-0.027226	0.0171073	0.1115
rs4144686	18	53251725	A	G	-0.0185513	0.00326418	1.35e-08	-0.0115666	0.021699	0.594
rs4485470	18	62125063	A	G	-0.0152706	0.00247722	7.05e-10	-0.0105442	0.0170712	0.5368
rs56113850	19	41353107	C	T	0.0523096	0.00247416	4.01e-99	-0.0125788	0.0224046	0.5745
rs2273500	20	61986949	C	T	0.0363857	0.00343813	3.49e-26	-0.0478373	0.0323983	0.1398
rs6078373	20	11863500	A	G	0.0160731	0.00248308	9.4e-11	-0.00458945	0.0164539	0.7803
rs7281463	21	40520783	C	A	0.013678	0.00247264	3.15e-08	-0.00150113	0.0161185	0.9258

## Sheet: S5
Supplementary Table 5 Single nucleotide polymorphisms (SNPs) used to construct the instruments for Mendelian randomization analysis lifetime smoking – multiple sclerosis
					Exposure: Lifetime smoking			Outcome: Multiple sclerosis
SNP	Chromosome	Position	Effect allele	Other allele	Beta	Standard error	P value	Beta	Standard error	P value
rs11210229	1	73860028	A	G	0.017	0.002	2e-16	0.00019998	0.0187715	0.9915
rs1931263	1	96175101	G	T	-0.011	0.002	4e-08	-0.0010994	0.016142	0.9457
rs1933270	1	49977965	T	G	0.013	0.002	1.5e-10	-0.00548493	0.016641	0.7417
rs4657150	1	162102064	C	T	0.0114013	0.00206549	3.4e-08	0.0147076	0.0168733	0.3834
rs4949465	1	32178489	T	C	-0.017	0.003	1.7e-08	0.0125213	0.024042	0.6025
rs549845	1	44076469	G	A	0.016	0.002	8.3e-14	0.0101514	0.0177828	0.5681
rs6669831	1	107608607	G	A	0.0119446	0.0021128	1.6e-08	0.0231304	0.0173231	0.1818
rs7519626	1	99514554	C	T	0.012	0.002	1.2e-08	-0.00637961	0.0173186	0.7126
rs7528604	1	66407352	G	A	0.014	0.002	5.7e-12	-0.00657832	0.0163262	0.687
rs7553348	1	75005067	G	A	0.014	0.002	5.2e-12	-0.0009995	0.0171405	0.9535
rs13016665	2	57995348	C	A	-0.012	0.002	1.8e-09	-0.0254204	0.0172206	0.1399
rs13030866	2	174037397	T	C	0.0112401	0.00209244	7.8e-08	-0.0258627	0.0169609	0.1273
rs13387970	2	166193965	C	A	-0.0118344	0.00199621	3.1e-09	0.00039992	0.0176278	0.9819
rs1477031	2	202884393	G	A	0.0138823	0.0020534	1.4e-11	0.0132879	0.0169363	0.4327
rs2867112	2	651349	T	G	0.021	0.003	4.8e-15	0.00538547	0.0215656	0.8028
rs359243	2	60475509	T	C	-0.013	0.002	9.5e-10	0.015578	0.0171179	0.3628
rs4254470	2	182078577	C	T	-0.014869	0.00230062	1e-10	0.0394687	0.0188404	0.03618
rs4671357	2	60136176	T	C	-0.014	0.002	1.1e-11	0.00380724	0.0164344	0.8168
rs4851759	2	105971016	G	A	-0.0242987	0.00301293	7.3e-16	0.0161686	0.0248989	0.5161
rs55874516	2	161359854	G	A	0.0311402	0.0055514	2e-08	-0.0132879	0.0805674	0.869
rs62135536	2	44326028	C	T	0.035	0.006	8e-10	-0.0551956	0.0502793	0.2723
rs6741228	2	22548774	T	C	0.011	0.002	1.6e-08	0.00776974	0.0163676	0.635
rs7569203	2	45154418	A	C	-0.016	0.002	7.4e-13	0.0018982	0.0174545	0.9134
rs7581524	2	113234316	C	T	-0.0133631	0.00223813	2.4e-09	-0.0137947	0.0184274	0.4541
rs326342	3	107813397	G	A	0.0133564	0.00200502	2.7e-11	0.00531409	0.016712	0.7505
rs421983	3	84892866	T	C	0.013	0.002	3.3e-10	-0.0145047	0.0163669	0.3755
rs4680392	3	157404329	T	C	-0.0125697	0.00213354	3.8e-09	-0.00129916	0.0184621	0.9439
rs62280815	3	131073888	A	G	-0.0155504	0.00275601	1.7e-08	0.0185273	0.022705	0.4145
rs6778080	3	49317338	T	C	0.016	0.002	1.3e-12	-0.0314018	0.0182625	0.08553
rs6779302	3	16859710	G	T	-0.013	0.002	1.2e-09	0.0102473	0.0167424	0.5405
rs13118835	4	147951299	G	A	0.0156717	0.00223536	2.4e-12	-0.00310481	0.0182486	0.8649
rs624833	4	2881256	T	G	0.013	0.002	6.6e-10	0.0233258	0.0175295	0.1833
rs72678859	4	112406961	C	T	0.017413	0.00265812	5.7e-11	-0.00642057	0.0231159	0.7812
rs10052591	5	50812738	T	C	0.012	0.002	2.1e-09	0.0028958	0.0161848	0.858
rs11948770	5	13246336	T	C	-0.015	0.002	4.9e-10	-0.00430927	0.0193759	0.824
rs1549214	5	166997007	T	C	0.0160495	0.00208478	1.4e-14	-0.0127188	0.0169526	0.4531
rs245775	5	170532105	A	G	-0.0129182	0.00224831	9.2e-09	-0.0071742	0.0183168	0.6953
rs329118	5	133861663	C	T	0.0138684	0.00202425	7.3e-12	-0.0344879	0.016582	0.03754
rs34373271	5	167629483	A	G	-0.0178439	0.00304157	4.4e-09	0.00806737	0.0254023	0.7508
rs4571506	5	87756918	C	T	0.011	0.002	1.5e-08	-0.00080032	0.0159974	0.9601
rs71627581	5	43161351	G	A	0.019	0.003	1.6e-09	-0.134217	0.0518746	0.009672
rs12202536	6	67475273	A	G	-0.012	0.002	2.8e-09	-0.015723	0.0162547	0.3334
rs2254710	6	37477000	C	A	0.013	0.002	3.5e-08	-0.0189199	0.019211	0.3247
rs6935954	6	26255451	A	G	0.014	0.002	8.2e-12	0.0105555	0.0167631	0.5289
rs9487639	6	111747994	G	A	0.0178869	0.00258262	4.3e-12	0.00662188	0.0207817	0.75
rs10226228	7	32315613	A	G	-0.016	0.002	2e-15	0.000300045	0.0169779	0.9859
rs10274628	7	132698149	G	A	-0.0119505	0.00214723	2.6e-08	0.0187752	0.017579	0.2855
rs11762736	7	96630637	A	G	0.0126994	0.00210922	1.7e-09	0.0199987	0.0203484	0.3257
rs13221302	7	117588697	A	G	-0.0148426	0.00200293	1.3e-13	0.018331	0.0163802	0.2631
rs1922018	7	3560401	C	T	0.014	0.002	3e-12	0.0149871	0.016961	0.3769
rs2529489	7	111159896	C	T	0.0124202	0.00208481	2.6e-09	-0.0266419	0.0167777	0.1123
rs4568549	7	132312481	C	A	-0.0109807	0.00199837	3.9e-08	0.0424846	0.0165024	0.01004
rs62474713	7	115060209	G	A	0.0152246	0.00200185	2.8e-14	-0.0121738	0.0162298	0.4532
rs6962772	7	99081730	A	G	0.016	0.003	7.8e-09	-0.0371994	0.0222731	0.09489
rs11783093	8	27425349	C	T	0.023	0.003	1.2e-16	0.0340149	0.0224654	0.13
rs2062882	8	91839576	G	A	-0.012	0.002	1.1e-08	0.00934352	0.0164868	0.5709
rs35169606	8	9604066	T	G	0.013	0.002	1.2e-09	0.0176549	0.0207782	0.3955
rs10986849	9	128469683	A	G	-0.0138687	0.00204048	1.1e-11	0.0296348	0.0170449	0.0821
rs1246265	9	86761745	T	C	-0.013	0.002	4.2e-09	0.0165621	0.0180295	0.3583
rs4543592	9	3014254	T	C	-0.012	0.002	4.5e-10	-0.0140015	0.0164924	0.3959
rs4837628	9	122059709	T	C	0.0124642	0.00200895	5.5e-10	0.0184291	0.0163098	0.2585
rs7039819	9	82430418	G	A	0.013	0.002	5.1e-10	-0.00389241	0.0165536	0.8141
rs75596189	9	136468701	C	T	-0.0398267	0.00319703	1.3e-35	-0.0742926	0.0292834	0.01118
rs11191373	10	104463676	G	A	0.0120687	0.00206762	5.3e-09	0.000700245	0.0174007	0.9679
rs11255908	10	8802912	T	G	-0.015	0.002	2.3e-10	-0.0176549	0.0187073	0.3453
rs17553262	10	92912773	A	C	-0.018	0.003	5.3e-09	-0.022757	0.0264902	0.3903
rs2675638	10	63576286	G	A	0.012	0.002	1.3e-09	0.00762903	0.0164494	0.6428
rs7896519	10	104866863	C	T	-0.0182957	0.00210902	4.1e-18	0.00239712	0.0170976	0.8885
rs9787523	10	106460460	T	C	0.013421	0.00204726	5.5e-11	-0.00059982	0.0177221	0.973
rs112282219	11	46632809	G	A	-0.033	0.005	3.8e-11	0.000700245	0.0372455	0.985
rs17309874	11	27667236	G	A	-0.016	0.002	9.7e-13	-0.040822	0.0190409	0.03204
rs1892981	11	112899633	C	T	-0.0219248	0.00204888	1e-26	0.00558438	0.0170867	0.7438
rs34866095	11	16377356	A	G	-0.012	0.002	1.2e-08	0.0251803	0.0176379	0.1534
rs4391802	11	28674592	A	G	0.015	0.002	1.4e-11	-0.0309748	0.0182375	0.08943
rs75742406	11	17070365	G	A	0.014	0.002	1.3e-09	0.0308201	0.0194575	0.1132
rs10879871	12	75380511	T	G	-0.014	0.002	5e-11	-0.0179381	0.0170056	0.2915
rs12831617	12	84758368	C	T	-0.013	0.002	1.9e-08	0.00370686	0.0193784	0.8483
rs7297175	12	56473808	T	C	-0.012	0.002	6.6e-09	-0.0208151	0.0171368	0.2245
rs74086911	12	50015942	G	A	0.021	0.004	2.1e-08	0.00229736	0.0319625	0.9427
rs6491536	13	100548455	C	A	0.0144561	0.00245507	3.9e-09	0.0199986	0.0232793	0.3903
rs12433109	14	104196607	G	A	-0.0155728	0.00204706	2.8e-14	-0.00369317	0.0165009	0.8229
rs7155595	14	77502546	A	C	-0.013	0.002	2.5e-09	0.0214679	0.0176094	0.2228
rs860326	14	57342912	C	T	0.012	0.002	2.7e-09	0.0077298	0.0165868	0.6412
rs28485305	15	74044197	C	T	0.012	0.002	2.6e-08	0.0198026	0.017269	0.2515
rs35175834	15	47680815	G	A	-0.024	0.002	4.6e-22	0.0267547	0.0196667	0.1737
rs6598539	15	99204483	T	C	-0.012	0.002	4.5e-09	-0.00119928	0.0170732	0.944
rs8042849	15	78817929	C	T	0.028	0.002	1.8e-39	0.0140015	0.0176725	0.4282
rs1050847	16	87443734	C	T	0.011	0.002	1.4e-08	0.0254204	0.0168634	0.1317
rs11861214	16	746611	G	T	0.014	0.002	2e-08	0.0373921	0.0199121	0.0604
rs12708665	16	24728227	A	G	-0.013	0.002	3.5e-09	-0.0212721	0.0180695	0.2391
rs369230	16	89645437	G	T	-0.013	0.002	1.8e-09	-0.0438474	0.0297036	0.1399
rs57611503	16	31165795	G	A	0.011	0.002	4e-08	-0.0497421	0.0197587	0.01182
rs60952428	16	75640521	T	C	0.019	0.003	3e-08	0.0243023	0.0329362	0.4606
rs889398	16	69556715	C	T	0.013	0.002	6.3e-11	0.00518653	0.0165439	0.7539
rs67596067	17	50333733	G	A	-0.013	0.002	1.2e-09	-0.0180364	0.0170103	0.289
rs732083	17	37834367	G	A	0.012	0.002	1.5e-08	-0.00752827	0.0175415	0.6678
rs8614	17	27588806	C	A	-0.017	0.003	1.8e-10	0.0242047	0.0213582	0.2571
rs9904288	17	47031973	T	C	0.012	0.002	3.1e-08	-0.0130852	0.0179737	0.4666
rs12967855	18	35138245	A	G	0.012	0.002	3.1e-08	0.00601807	0.0173771	0.7291
rs62098013	18	50863861	G	A	-0.012	0.002	4.1e-09	0.013592	0.0173389	0.4331
rs71367545	18	77576337	G	A	-0.015	0.002	1.4e-09	0.0291199	0.0274691	0.2891
rs35343344	19	18471610	C	A	0.013	0.002	8.8e-09	0.0197046	0.0200119	0.3248
rs76608582	19	4474725	C	A	0.031	0.005	3.2e-10	0.376997	0.377769	0.3183
rs348809	20	59032097	A	G	-0.012	0.002	1.3e-08	0.0010994	0.0175675	0.9501
rs4814873	20	19616429	C	T	0.014	0.002	2.9e-09	0.0187752	0.0195027	0.3357
rs6011779	20	61984317	C	T	0.028	0.003	2.3e-27	0.00120072	0.0254703	0.9624
rs6119897	20	31145415	G	A	-0.018	0.002	3.6e-15	-0.0209172	0.0191138	0.2738
rs147412694	21	40702786	G	A	-0.017	0.003	2.9e-09	-0.00883895	0.0258498	0.7324
rs2838834	21	46665208	C	T	-0.013	0.002	6.3e-10	-0.0485602	0.0178896	0.006639
rs136233	22	31212410	A	G	-0.014	0.003	1.8e-08	-0.0668879	0.0206622	0.001207
rs202645	22	41798520	A	G	-0.015	0.002	3.9e-09	0.026344	0.0200149	0.1881

## Sheet: S6
Supplementary Table 6 Single nucleotide polymorphisms (SNPs) used to construct the instruments for Mendelian randomization analysis body mass index – multiple sclerosis
					Exposure: BMI			Outcome: Multiple sclerosis
SNP	Chromosome	Position	Effect allele	Other allele	Beta	Standard error	P value	Beta	Standard error	P value
rs10733051	1	167280354	A	G	0.0097	0.0016	2.9e-09	-0.00551518	0.0161293	0.7324
rs10754210	1	197012111	A	G	-0.0123	0.0018	3.2e-11	0.0145047	0.0173961	0.4044
rs10779751	1	11284336	A	G	0.0139	0.0018	2.5e-14	0.00349389	0.0185246	0.8504
rs10915840	1	225668524	A	G	-0.0118	0.0019	1.3e-09	-0.0419094	0.0188191	0.02595
rs10920678	1	190239907	A	G	0.0155	0.0016	1.5e-21	0.0178399	0.0163835	0.2762
rs10923724	1	119546842	T	C	-0.0118	0.0016	6.4e-13	-0.00925702	0.0164151	0.5728
rs11118308	1	219633869	A	G	0.0101	0.0016	4.8e-10	0.00129916	0.0174641	0.9407
rs11577179	1	155983710	A	G	-0.0108	0.0017	1.5e-10	0.00299551	0.0174496	0.8637
rs11583122	1	38053458	T	C	0.0182	0.003	7.4e-10	-0.0724137	0.0310899	0.01985
rs12033257	1	112318484	A	G	0.0146	0.0018	2.4e-15	0.0139029	0.0181868	0.4446
rs12041258	1	195047936	T	C	0.0146	0.002	9.5e-13	-0.012275	0.019442	0.5278
rs12042908	1	74997762	A	G	0.0184	0.0016	1.4e-29	-0.00159872	0.0162026	0.9214
rs12042959	1	243533273	A	G	0.0144	0.0024	3.4e-09	-0.00220242	0.0235533	0.9255
rs12044597	1	1708801	A	G	-0.0143	0.0016	1.7e-18	0.056782	0.0170134	0.0008454
rs12564992	1	174478100	A	G	-0.0196	0.0026	5.3e-14	0.0265446	0.0254213	0.2964
rs12731372	1	118852975	T	C	0.0116	0.0019	1.2e-09	-0.005286	0.0200346	0.7919
rs17014375	1	209543560	T	G	-0.0172	0.0025	1.1e-11	0.0248877	0.0243882	0.3075
rs1730859	1	107617707	A	G	-0.0118	0.0017	1.1e-11	-0.0224462	0.0175967	0.2021
rs17391694	1	78623626	T	C	0.0317	0.0025	7.5e-38	0.0894872	0.0463864	0.05371
rs17531363	1	107977075	A	C	0.0133	0.0019	2e-12	0.00270365	0.0178636	0.8797
rs1973993	1	96943994	T	C	-0.0208	0.0017	4.7e-33	-0.0185714	0.0165048	0.2605
rs2030342	1	97388226	T	C	0.0143	0.0017	1.9e-16	0.0316924	0.0163204	0.05215
rs2154297	1	80791708	T	C	-0.0115	0.0019	1.2e-09	0.0132123	0.018613	0.4778
rs2275426	1	46487552	A	G	0.0104	0.0016	2e-10	-0.0241071	0.0164051	0.1417
rs2282231	1	39569571	T	C	0.0165	0.0021	4.8e-15	0.0138961	0.0200424	0.4881
rs2356865	1	50836334	T	C	-0.0114	0.0019	1.6e-09	0.0156214	0.0177233	0.3781
rs2481665	1	62594677	T	C	0.0161	0.0016	7.2e-23	0.0068763	0.0163623	0.6743
rs2491864	1	242986063	A	G	0.0137	0.0021	7.3e-11	-0.00389242	0.0197677	0.8439
rs2820311	1	201841476	A	G	-0.0235	0.0018	4.1e-38	0.00439035	0.0174992	0.8019
rs284227	1	82379446	T	C	-0.0147	0.0019	3.5e-15	0.0113355	0.018728	0.545
rs3753549	1	243722892	T	C	-0.0203	0.0025	1.7e-15	0.00846408	0.0238524	0.7227
rs4372296	1	98320492	A	C	-0.0133	0.002	7.6e-11	0.0263498	0.0193285	0.1728
rs4653017	1	33776728	T	C	0.0122	0.0018	4.5e-11	-0.05975	0.0173106	0.0005572
rs543874	1	177889480	A	G	-0.0475	0.002	1.2e-122	-0.00955421	0.0203308	0.6384
rs6577584	1	6715390	T	G	-0.0131	0.0018	3.7e-13	-0.0295588	0.0169868	0.08184
rs6587552	1	151018861	A	G	0.0173	0.002	1.6e-17	-0.0320799	0.0194566	0.09919
rs6690764	1	92976590	A	G	-0.0154	0.0022	6.3e-12	-0.0136933	0.0201558	0.4969
rs6700838	1	47700027	T	C	-0.017	0.0017	2.5e-22	-0.0228593	0.0165262	0.1666
rs7531118	1	72837239	T	C	-0.0256	0.0016	3.6e-54	-0.0132879	0.0169584	0.4333
rs7531656	1	49828663	A	G	0.0195	0.0017	7.4e-29	-0.00568382	0.0173769	0.7436
rs7535528	1	2444414	A	G	-0.0152	0.0018	1.4e-16	0.0703152	0.01686	3.04e-05
rs7550711	1	110082886	T	C	0.0649	0.005	3.2e-38	-0.0489806	0.0483161	0.3107
rs7556169	1	8741401	A	G	-0.0103	0.0018	5.4e-09	0.0116678	0.016953	0.4913
rs761423	1	17301672	T	C	0.0113	0.0017	5.5e-11	0.00752827	0.0164047	0.6463
rs823074	1	205774839	T	C	0.0112	0.0017	1.6e-10	-0.00883895	0.0165819	0.594
rs905938	1	154991389	T	C	-0.0149	0.0019	1.2e-15	-0.00816656	0.0190899	0.6688
rs9077	1	202116238	A	G	-0.0138	0.0019	3.5e-13	-0.0130149	0.0180021	0.4697
rs9426003	1	34602870	A	G	-0.0116	0.0019	1.4e-09	-0.0111377	0.0182242	0.5411
rs946526	1	46487168	T	C	-0.0314	0.0043	1.7e-13	0.0489802	0.0522996	0.349
rs967605	1	23399932	T	C	-0.0192	0.0023	1.7e-16	0.0264466	0.0221791	0.2331
rs10182181	2	25150296	A	G	-0.0325	0.0016	6.7e-90	-0.0218367	0.016358	0.1819
rs10211055	2	229016917	T	C	-0.0157	0.0018	7.2e-18	-0.0111621	0.0177436	0.5293
rs10929925	2	6155557	A	C	-0.0143	0.0016	1.8e-18	-0.022544	0.0166485	0.1757
rs10930641	2	175000711	A	G	-0.0137	0.0017	3.6e-15	-0.0062193	0.0166408	0.7086
rs11889536	2	220163543	A	G	0.0189	0.0024	6.4e-15	-0.00702461	0.0234999	0.765
rs12694021	2	206084372	A	C	0.0106	0.0017	1e-09	-0.00581688	0.0164916	0.7243
rs13021737	2	632348	A	G	-0.0574	0.0021	7.5e-157	-0.00786896	0.0214476	0.7137
rs13417156	2	62848319	T	C	-0.0144	0.0017	2.6e-17	-0.0112366	0.0194473	0.5634
rs13432055	2	56603985	T	C	-0.0117	0.0018	8.9e-11	0.0009995	0.0181568	0.9561
rs1371108	2	81816251	A	C	0.0119	0.0018	9e-11	0.00561574	0.0176023	0.7497
rs1437929	2	211983316	A	G	0.0135	0.0019	9.9e-13	-0.0244976	0.0179071	0.1713
rs1451533	2	105466005	A	G	0.0167	0.0019	1e-17	0.00249688	0.0183387	0.8917
rs17035438	2	46878616	A	G	0.0199	0.003	3.3e-11	0.030253	0.0288531	0.2944
rs17203016	2	208255518	A	G	-0.015	0.002	2.1e-13	0.00389242	0.0212555	0.8547
rs17327461	2	35512183	T	C	0.0125	0.0016	1.5e-14	0.00531409	0.0161942	0.7428
rs17551974	2	142293146	A	C	-0.0141	0.0022	1.9e-10	-0.00518653	0.0209752	0.8047
rs2890652	2	142959931	T	C	-0.017	0.0023	2.5e-13	0.0138961	0.0218084	0.524
rs4303732	2	100830040	T	C	0.0144	0.0017	2.2e-16	-0.0160278	0.0165048	0.3315
rs4372836	2	28973883	T	C	0.0142	0.0018	7.3e-16	0.0250102	0.0177488	0.1588
rs453520	2	147907202	T	C	-0.015	0.0017	7e-18	-0.0246001	0.0165849	0.138
rs4639527	2	416815	A	G	-0.0172	0.0019	3.3e-20	0.00339423	0.0189033	0.8575
rs4670626	2	37046657	T	C	-0.0113	0.0018	4.9e-10	0.00712533	0.0171614	0.678
rs4671328	2	58935282	T	G	0.0219	0.0017	2.2e-36	0.00846408	0.0164053	0.6059
rs4673553	2	211608379	T	G	-0.0142	0.0017	2.1e-16	0.00571631	0.0164741	0.7286
rs6545714	2	59307725	A	G	-0.0191	0.0017	9.1e-31	-0.0168571	0.0167007	0.3128
rs6548221	2	295255	A	G	0.0151	0.002	1.7e-14	0.0205089	0.019637	0.2963
rs6710871	2	143960593	A	G	0.0179	0.0024	1e-13	0.0495054	0.0232206	0.03301
rs6711584	2	104421692	A	G	0.0128	0.0017	2.2e-13	-0.0009995	0.0170305	0.9532
rs6720868	2	230663576	T	C	0.0155	0.0018	5.1e-17	-0.00662188	0.0173739	0.7031
rs6738445	2	172599615	T	C	-0.0133	0.0018	1.9e-13	0.0288111	0.0182748	0.1149
rs7557796	2	86766153	T	C	0.016	0.0018	2.3e-19	0.0153811	0.0171717	0.3704
rs7560871	2	145616899	A	G	0.0218	0.0034	9.6e-11	0.0230639	0.0312161	0.46
rs7561278	2	48954905	T	C	0.0159	0.0021	5.7e-14	0.00229736	0.0217814	0.916
rs7564679	2	204012790	A	G	-0.0116	0.0016	1.3e-12	-0.0528735	0.0165345	0.001385
rs7599312	2	213413231	A	G	-0.0186	0.0019	6.9e-24	-0.013607	0.0182778	0.4566
rs7607351	2	69562127	T	C	0.0119	0.0017	8.4e-12	-0.0374942	0.0165831	0.02376
rs7607369	2	219279097	A	G	0.0117	0.0016	9.3e-13	0.0195907	0.0164084	0.2325
rs902695	2	113955074	A	G	-0.0103	0.0017	2.2e-09	0.00020002	0.0199488	0.992
rs930295	2	50233352	A	C	0.0211	0.0023	1e-19	0.00905884	0.0221606	0.6827
rs934515	2	79482643	A	G	0.0185	0.0027	7.6e-12	0.00934352	0.0250002	0.7086
rs9630985	2	181607676	A	C	-0.0177	0.0018	4.4e-22	-0.0275179	0.0174834	0.1155
rs972540	2	207244783	A	G	-0.013	0.0018	8e-13	-0.00833464	0.0184129	0.6508
rs980329	2	60285100	T	C	-0.0133	0.002	2.5e-11	-0.0176549	0.0192713	0.3596
rs10460960	3	42308735	A	G	0.0197	0.0025	8.1e-15	0.0068763	0.025998	0.7914
rs10511093	3	83763541	T	C	-0.0228	0.0034	1.1e-11	-0.022055	0.0312047	0.4797
rs10935143	3	134665159	A	G	-0.0109	0.0017	2.8e-10	-0.00985132	0.016555	0.5518
rs11128760	3	15873407	A	G	0.011	0.0017	3.1e-10	-0.0311811	0.0166278	0.06076
rs11915371	3	70539559	A	C	-0.0149	0.0021	2.6e-12	0.0140989	0.0200803	0.4826
rs12488237	3	56114861	T	C	-0.0235	0.0036	4.5e-11	-0.0010005	0.0389364	0.9795
rs13321566	3	107342662	A	G	-0.0135	0.0023	4.7e-09	0.00945516	0.021975	0.667
rs1436343	3	104606130	A	G	-0.0141	0.0017	7.3e-16	-0.0198026	0.0164725	0.2293
rs1452075	3	62481063	T	C	0.0141	0.0018	1.3e-14	-0.0143959	0.0182097	0.4292
rs16851483	3	141275436	T	G	0.0369	0.0035	3.2e-26	0.0449974	0.0338852	0.1842
rs17681451	3	114399296	A	G	-0.0197	0.0031	3.5e-10	0.00662188	0.0293502	0.8215
rs1899951	3	12394840	T	C	0.017	0.0024	3.1e-12	-0.0228372	0.0247163	0.3555
rs1909586	3	124687767	T	G	-0.0106	0.0018	4.8e-09	-0.0280909	0.0173733	0.1059
rs2122042	3	85866335	T	G	0.0235	0.002	2.3e-31	-0.0104545	0.0200073	0.6013
rs2230590	3	49936102	T	C	-0.0239	0.0017	4.1e-44	-0.0102524	0.0163174	0.5298
rs2293605	3	184044433	T	C	-0.0167	0.0027	3.6e-10	0.0658193	0.0251327	0.008822
rs2365389	3	61236462	T	C	-0.0174	0.0017	1.3e-25	0.0188218	0.0165979	0.2568
rs262956	3	183486117	T	G	0.0125	0.0018	6.1e-12	-0.00893984	0.0172365	0.604
rs2680648	3	53777176	T	C	0.016	0.002	3.8e-15	0.0103463	0.0190779	0.5876
rs2710323	3	52815905	T	C	-0.0141	0.0016	4.8e-18	0.00598207	0.0163346	0.7142
rs28350	3	42418446	A	G	0.0177	0.0022	3.5e-15	0.00531409	0.02104	0.8006
rs3731544	3	48207997	A	C	0.0214	0.0031	7.5e-12	0.034074	0.034024	0.3166
rs3849570	3	81792112	A	C	0.0132	0.0017	3.3e-14	0.0247902	0.017128	0.1478
rs3915844	3	9514856	A	G	0.0152	0.0025	2.2e-09	-0.0548669	0.0239663	0.02206
rs39654	3	173095123	A	G	-0.0145	0.0017	6.5e-17	-0.0185273	0.0169617	0.2747
rs4273371	3	108119071	T	C	-0.0115	0.0016	1.2e-12	0.0319035	0.016347	0.05098
rs4624596	3	119571541	T	C	0.0136	0.0023	2.2e-09	0.00692392	0.0212197	0.7442
rs4858193	3	20441050	T	C	0.0129	0.0019	1.6e-11	0.00359354	0.0184172	0.8453
rs5396	3	170744815	T	C	-0.0154	0.0018	3e-17	0.00320513	0.0182514	0.8606
rs580438	3	13345450	T	C	0.0114	0.0018	6.5e-10	0.0102524	0.0172507	0.5523
rs6442101	3	48130893	T	C	-0.0117	0.0017	2.5e-11	-0.0127813	0.017513	0.4655
rs6443750	3	181329682	T	C	-0.0148	0.0021	3.2e-12	0.0141001	0.0323974	0.6634
rs6764533	3	196088464	A	G	0.0116	0.0018	1.4e-10	-0.0331432	0.0174994	0.05823
rs6786582	3	135898984	T	C	-0.0159	0.0018	7.5e-18	0.0112366	0.0183362	0.54
rs6804842	3	25106437	A	G	-0.0156	0.0017	3.6e-21	-0.0177417	0.0164979	0.2822
rs7640424	3	107820063	T	C	-0.0136	0.0018	2.3e-14	-0.00944446	0.0179755	0.5993
rs775731	3	77624784	T	C	-0.0108	0.0017	6.6e-10	-0.00707491	0.016586	0.6697
rs827092	3	157985182	T	C	0.0129	0.0017	1.1e-13	0.00521357	0.0164641	0.7515
rs9814633	3	41310470	A	G	0.0122	0.0018	2.1e-11	0.0183677	0.0171653	0.2846
rs9838283	3	50820486	A	G	0.0161	0.0026	1e-09	0.0244975	0.0250965	0.329
rs1000096	4	38692835	T	C	-0.0144	0.0018	1.8e-15	-0.041046	0.0171602	0.01676
rs10938397	4	45182527	A	G	-0.0324	0.0016	3.4e-86	-0.0236781	0.0164566	0.1502
rs11945861	4	65700865	A	G	-0.0148	0.002	5e-13	0.00692392	0.019287	0.7196
rs1296328	4	137083193	A	C	0.0179	0.0018	4.9e-24	0.000299955	0.0154396	0.9845
rs13107325	4	103188709	T	C	0.047	0.0032	1.1e-47	0.113505	0.0378848	0.002735
rs13110266	4	162129844	A	G	-0.0117	0.0017	1.9e-12	-0.00876151	0.0165712	0.597
rs1323068	4	20263058	A	G	-0.0114	0.0018	6.9e-10	0.0156765	0.017619	0.3736
rs1345148	4	30843533	T	C	-0.0111	0.0017	2.5e-10	0.001998	0.0166006	0.9042
rs1455137	4	145986668	A	C	-0.0106	0.0017	4.4e-10	-0.00109939	0.0164145	0.9466
rs1477887	4	18514827	A	G	-0.0138	0.0017	2e-15	0.0179603	0.0164221	0.2741
rs1492767	4	55221467	T	C	0.0094	0.0016	1e-08	0.0199007	0.0165434	0.229
rs1522569	4	171632637	T	G	0.0164	0.0022	2.9e-13	-0.00060018	0.0210004	0.9772
rs17538472	4	163038241	T	C	0.0129	0.0022	4.2e-09	0.0321101	0.0204682	0.1167
rs1866510	4	44514468	T	C	-0.0105	0.0018	8.1e-09	0.0109598	0.0173589	0.5278
rs2192158	4	55505360	A	G	0.0129	0.0017	8.3e-14	0.0119714	0.0164179	0.4659
rs2850969	4	102183594	T	C	-0.0165	0.0024	1.3e-11	-0.0505981	0.0229345	0.02737
rs326889	4	112713436	T	C	-0.0129	0.0018	2.4e-13	-0.0275179	0.0168085	0.1016
rs331949	4	143663206	T	C	-0.011	0.0017	1e-10	0.0255703	0.0168089	0.1282
rs4148155	4	89054667	A	G	0.0188	0.0026	5e-13	-0.00420885	0.0267119	0.8748
rs4864201	4	130731284	T	C	0.0141	0.0017	1.5e-16	-0.0134097	0.0172222	0.4362
rs6448587	4	28561990	A	C	0.0167	0.0023	2.3e-13	0.032564	0.0207235	0.1161
rs6827083	4	153075491	A	G	-0.0097	0.0016	4.8e-09	0.00430927	0.0164703	0.7936
rs6843738	4	103936001	A	G	-0.0107	0.0017	7.2e-10	0.0508832	0.0173144	0.003295
rs7377083	4	102708997	A	C	0.02	0.0018	1.4e-27	0.031983	0.0181095	0.07738
rs7674623	4	80794681	T	C	0.0135	0.0022	5.7e-10	-0.0357532	0.0205989	0.08262
rs7683836	4	180167906	A	G	-0.0114	0.0017	6.3e-11	-0.016536	0.0164538	0.3149
rs7694732	4	115124089	A	G	0.0099	0.0017	8.7e-09	0.00767051	0.0163858	0.6397
rs925421	4	60253877	A	G	0.0116	0.002	5.8e-09	-0.00359354	0.0191306	0.851
rs9291467	4	25428296	T	C	0.014	0.0017	6.7e-16	0.0283995	0.0164196	0.0837
rs12189178	5	50914726	T	C	0.0364	0.0046	2.2e-15	-0.0485044	0.0554599	0.3818
rs12514473	5	80818639	T	C	0.0167	0.002	8.8e-17	-0.00270365	0.0195129	0.8898
rs13174863	5	139080745	A	G	-0.0192	0.0023	2.9e-16	0.00618086	0.0244468	0.8004
rs159032	5	94206202	T	C	0.0129	0.002	1.9e-10	0.0129839	0.019277	0.5006
rs17056301	5	158271680	T	C	-0.0118	0.002	2.4e-09	-0.0287818	0.0186018	0.1218
rs2190788	5	144484261	T	G	0.0141	0.0019	2.9e-14	0.040822	0.0177829	0.0217
rs2304607	5	87988733	A	G	-0.032	0.0025	1.7e-36	-0.00757126	0.0233075	0.7453
rs2307111	5	75003678	T	C	0.0265	0.0016	1.6e-58	-0.0166376	0.0167892	0.3217
rs2367112	5	64168193	T	G	0.0119	0.0016	2.3e-13	0.0176549	0.0161496	0.2743
rs248139	5	167352783	A	G	0.0133	0.0022	1.2e-09	-0.0120274	0.0208212	0.5635
rs25832	5	66175682	A	G	0.0118	0.0019	9.2e-10	-0.0389487	0.0183281	0.03358
rs2611742	5	95856501	T	C	-0.0152	0.0017	3.7e-18	-0.0186733	0.0164496	0.2563
rs329124	5	133865452	A	G	0.0131	0.0017	5.3e-14	-0.0336602	0.0166409	0.0431
rs3822683	5	96080883	A	G	0.0145	0.0021	6.1e-12	-0.0367677	0.0195552	0.06008
rs40067	5	107439012	A	G	-0.0266	0.0023	7.1e-30	-0.038836	0.0214628	0.07038
rs4518345	5	27185904	A	G	-0.0117	0.0019	1e-09	0.00924258	0.0179891	0.6074
rs6449531	5	60712212	A	G	-0.0127	0.0018	2.1e-12	-0.0265446	0.0170499	0.1195
rs7444298	5	87730027	A	G	0.0179	0.002	7.8e-19	0.00856323	0.0190405	0.6529
rs7710595	5	106506697	A	C	0.0101	0.0017	5e-09	0.00611868	0.0161163	0.7042
rs7711753	5	122733317	A	G	-0.0134	0.0016	3.4e-16	0.0221528	0.0163672	0.1759
rs7715256	5	153537893	T	G	-0.0166	0.0016	2.2e-24	-0.00757126	0.0164286	0.6449
rs7716275	5	137631073	T	G	-0.0132	0.0021	2.2e-10	0.0295318	0.020857	0.1568
rs7730004	5	43191033	T	C	0.0148	0.0018	9.1e-16	-0.0411419	0.0174233	0.01821
rs7730898	5	170459675	A	G	0.0168	0.0018	4.5e-20	0.00856323	0.0183642	0.641
rs9463175	6	9510030	T	C	-0.0108	0.0017	4.2e-10	-0.0173486	0.0170815	0.3098
rs2228213	6	12124855	A	G	-0.0139	0.0017	4.6e-16	-0.0209172	0.0173101	0.2269
rs9367368	6	13189275	T	C	0.0121	0.0018	1e-11	0.0133892	0.0177439	0.4505
rs11753081	6	20705590	T	G	0.0138	0.0021	8.9e-11	-0.0113643	0.0209607	0.5877
rs7760082	6	21919387	A	G	-0.0122	0.0018	2.9e-11	0.024595	0.0175129	0.1602
rs6900723	6	23876240	T	C	-0.0112	0.0018	1.4e-09	0.0251803	0.0173804	0.1474
rs853679	6	28296863	A	C	0.0134	0.0022	2.8e-09	0.064476	0.0233622	0.005783
rs498240	6	31892592	A	G	-0.0267	0.0033	1.6e-15	-0.173701	0.0371107	2.86e-06
rs419261	6	33554147	T	C	0.0106	0.0017	1.9e-10	0.0758017	0.0168843	7.14e-06
rs2814992	6	34617144	A	G	-0.0245	0.0017	4.1e-45	-0.00410843	0.017501	0.8144
rs17757975	6	38214150	T	C	0.0143	0.0024	4.2e-09	-0.00863719	0.0234986	0.7132
rs847747	6	40080069	T	G	-0.0113	0.0019	2.1e-09	0.0251803	0.0177237	0.1554
rs7748777	6	41133806	A	G	0.0105	0.0016	1.6e-10	0.0429637	0.0164078	0.008832
rs9349239	6	42676480	A	G	0.0122	0.0017	1.3e-12	0.00631993	0.016231	0.697
rs998584	6	43757896	A	C	-0.0131	0.0017	1.3e-14	-0.0210194	0.0177865	0.2373
rs987237	6	50803050	A	G	-0.0409	0.0021	9.3e-84	0.0106432	0.0211975	0.6156
rs1178060	6	50914343	A	G	0.0193	0.0023	6.8e-17	0.0196065	0.0232074	0.3982
rs9475173	6	55013291	A	G	0.0108	0.0019	6.6e-09	-0.00994933	0.0179412	0.5792
rs1020548	6	56810539	A	G	-0.0132	0.0023	6.6e-09	0.0240095	0.0213691	0.2612
rs6921533	6	73742334	T	C	0.0118	0.0019	5.6e-10	-0.015578	0.0182141	0.3924
rs9688431	6	73922654	T	C	0.0231	0.0035	2.4e-11	0.0175452	0.0361361	0.6273
rs9294260	6	83433228	A	G	0.0147	0.0016	1.8e-19	0.0325232	0.0164263	0.04771
rs1853639	6	87606842	A	G	-0.0111	0.0018	1.2e-09	0.0111621	0.0204889	0.5859
rs9362662	6	90296588	A	G	0.0112	0.0017	1.2e-10	-0.018979	0.0163214	0.2449
rs901630	6	98539519	T	C	-0.0146	0.0017	1.9e-18	-0.0304592	0.0173482	0.07913
rs3800229	6	108996963	T	G	0.0175	0.0018	1.4e-22	-0.0113355	0.0177684	0.5235
rs2357760	6	120213880	A	G	0.0145	0.0017	6.8e-17	0.0309171	0.0173049	0.074
rs6569648	6	130349119	T	C	-0.0126	0.0019	3.7e-11	0.0583632	0.0193669	0.002582
rs2781668	6	131897278	T	C	0.0169	0.0023	4e-13	0.0355236	0.0225573	0.1153
rs13201877	6	137675541	A	G	-0.0152	0.0024	2.7e-10	-0.00310481	0.0240783	0.8974
rs2185027	6	153381622	A	C	-0.0135	0.0018	5e-14	0.00803217	0.017772	0.6513
rs10499276	6	154309808	T	C	0.0172	0.0025	2.2e-12	-0.0105442	0.0242118	0.6632
rs487060	6	160774459	T	C	0.011	0.0016	1.6e-11	0.00190181	0.0161399	0.9062
rs13191362	6	163033350	A	G	0.0236	0.0025	5.9e-21	0.0235212	0.0254936	0.3562
rs10269783	7	49616203	A	G	0.0133	0.0017	1.4e-15	-0.00309521	0.0166586	0.8526
rs1035010	7	69598328	T	C	0.0139	0.002	6.2e-12	0.00813298	0.0185985	0.6619
rs10953620	7	109173373	A	C	-0.0101	0.0017	5.4e-09	0.015578	0.0163263	0.34
rs11496125	7	103417557	T	C	0.0169	0.0017	3e-22	-0.00531409	0.0165882	0.7487
rs11773362	7	147668180	T	C	-0.0111	0.0018	1.5e-09	0.00843548	0.0173334	0.6265
rs11971041	7	26698848	A	G	-0.021	0.0031	1e-11	-0.0171462	0.0290693	0.5553
rs1229057	7	39054538	T	C	0.017	0.0027	2.8e-10	-0.0123237	0.0254263	0.6279
rs13227433	7	74094721	T	G	-0.0156	0.002	1.4e-14	-0.0100503	0.0194044	0.6045
rs13227658	7	113353254	T	C	-0.0157	0.0017	1.7e-19	-0.0107577	0.016433	0.5127
rs13240600	7	99064466	A	G	0.0204	0.0024	3.5e-17	-0.0367176	0.0223424	0.1003
rs13247665	7	93232057	T	C	-0.0139	0.0018	1.4e-14	-0.0101514	0.0184463	0.5821
rs1544459	7	77417584	T	C	-0.0103	0.0016	2.2e-10	-0.0165621	0.0162364	0.3077
rs17207196	7	75101065	T	C	-0.0221	0.0018	2.1e-35	0.0220411	0.0172256	0.2007
rs1852006	7	77829768	A	G	-0.0156	0.0018	4.9e-18	0.00823381	0.0174379	0.6368
rs1899689	7	121964349	T	C	0.0117	0.0016	1.5e-12	0.0037928	0.0163903	0.817
rs215632	7	32368524	A	G	0.0152	0.0018	3.7e-17	0.010841	0.0169321	0.522
rs2283093	7	126721231	T	C	0.0127	0.0021	3.1e-09	-0.0041912	0.0199134	0.8333
rs3800649	7	137424509	A	G	0.0122	0.0019	3.2e-10	0.0153167	0.0182377	0.401
rs3807566	7	50564204	T	G	-0.0127	0.0017	2e-13	0.00924258	0.0163045	0.5708
rs4307239	7	24354300	A	G	-0.0115	0.0017	3.9e-11	0.00853633	0.0168296	0.612
rs4718966	7	70040558	T	C	0.0127	0.0018	4.6e-13	0.0294617	0.016488	0.07396
rs4722398	7	3125220	T	C	0.0158	0.0025	3.6e-10	-0.0115332	0.024491	0.6377
rs4722672	7	27231762	T	C	-0.0151	0.0021	1.8e-12	-0.00883895	0.0214013	0.6796
rs4725984	7	150668514	T	C	-0.0128	0.0017	1.4e-13	-0.00806737	0.0177625	0.6497
rs6461115	7	2103668	A	G	0.0144	0.0019	1.2e-13	0.000699755	0.0196551	0.9716
rs6463489	7	5542513	T	C	0.0157	0.0026	3.1e-09	-0.00647897	0.026847	0.8093
rs6968554	7	17287106	A	G	-0.01	0.0017	3.5e-09	-0.0281937	0.0172967	0.1031
rs740157	7	77055885	A	G	0.0116	0.0016	1.8e-12	-0.0172479	0.0163716	0.2921
rs7784465	7	6418275	T	C	-0.0164	0.0025	1.1e-10	-0.0318003	0.0237836	0.1812
rs7805441	7	78121458	T	C	0.0109	0.0017	3.4e-10	-0.00498754	0.0161189	0.757
rs799449	7	44784697	T	C	0.013	0.0017	8.7e-14	-0.00846408	0.0167342	0.613
rs849135	7	28196413	A	G	0.0109	0.0016	2e-11	-0.0425944	0.0162706	0.008848
rs972283	7	130466854	A	G	0.0096	0.0016	5.1e-09	0.0358497	0.0165948	0.03075
rs10110727	8	14324437	A	G	0.0135	0.002	3.2e-11	0.0115666	0.0178845	0.5178
rs11781222	8	23389571	T	C	0.0158	0.0024	5.3e-11	0.0200967	0.0252563	0.4262
rs11781699	8	118863061	T	C	-0.0132	0.0021	3.1e-10	0.00995033	0.0214933	0.6434
rs11783247	8	10788875	T	C	-0.0169	0.0016	1.2e-24	-0.00458945	0.0171332	0.7888
rs12680842	8	95582606	A	G	0.0133	0.0018	4.4e-14	0.000500125	0.0162187	0.9754
rs13263601	8	14095900	A	C	-0.0154	0.0018	2.2e-17	-0.016841	0.0172101	0.3278
rs1362910	8	30856464	A	G	0.0121	0.0017	1.2e-12	0.00080032	0.0169768	0.9624
rs1405348	8	77228222	A	G	-0.0204	0.0017	6.2e-32	0.0130852	0.0164305	0.4258
rs1431659	8	73439070	A	G	0.0196	0.0019	6e-24	-0.0018982	0.0177844	0.915
rs1658820	8	4288577	T	G	0.0141	0.0021	5.9e-12	0.0342082	0.0191939	0.07471
rs16906845	8	138215228	A	G	-0.0225	0.0038	2.2e-09	-0.0205866	0.0339785	0.5446
rs16907751	8	81375457	T	C	-0.0209	0.003	1.6e-12	0.0010005	0.026253	0.9696
rs16932761	8	67202787	A	G	-0.014	0.002	1.7e-12	0.0001	0.0173444	0.9954
rs1700137	8	89461609	T	C	-0.0121	0.0019	2.5e-10	0.00707491	0.0176719	0.6889
rs17446091	8	27167942	T	C	-0.0123	0.002	1.8e-09	0.0163654	0.02009	0.4153
rs1982441	8	28021769	T	G	0.0175	0.0026	7e-12	-0.0141001	0.0235234	0.5489
rs2100814	8	28118130	A	G	0.0113	0.0017	1.2e-10	-0.0223484	0.0164697	0.1748
rs2170382	8	74689288	T	C	0.0172	0.0027	2.4e-10	0.000500125	0.0271442	0.9853
rs2721965	8	116662038	A	C	0.0171	0.0018	1.1e-20	0.00876151	0.0174548	0.6157
rs3808434	8	116559435	A	G	0.011	0.0016	1.3e-11	0.0144944	0.0163349	0.3749
rs4366093	8	20639811	T	C	-0.0121	0.0018	6.7e-11	-0.00330546	0.0173378	0.8488
rs4737183	8	64720693	A	G	0.0112	0.0017	1.1e-10	-0.00762903	0.016307	0.6399
rs7006629	8	87519542	T	C	0.0109	0.0017	2.5e-10	-0.0121262	0.0162129	0.4545
rs733594	8	85077686	T	C	0.0138	0.0018	5.9e-14	0.0104453	0.0183403	0.569
rs7844647	8	34503776	T	C	0.0123	0.0018	2.8e-11	0.0132123	0.0182751	0.4697
rs10118701	9	103061366	A	G	-0.0163	0.0018	1.1e-18	-0.0226547	0.0172197	0.1883
rs10797115	9	92191256	T	C	0.0124	0.0017	9.9e-13	0.0666301	0.0164694	5.22e-05
rs10818810	9	126096522	A	G	0.0126	0.0017	1.1e-13	-0.027907	0.0170212	0.1011
rs10818938	9	127049237	A	G	0.0114	0.0017	5.1e-11	-0.0114344	0.0164919	0.4881
rs10867256	9	81367391	T	C	-0.0118	0.0017	8.7e-12	-0.00954541	0.0162488	0.5569
rs10962549	9	16719445	T	C	0.0198	0.0023	2.5e-17	0.0321101	0.0216645	0.1383
rs10971712	9	33820938	T	C	-0.0197	0.0027	6.4e-13	-0.0281987	0.0261946	0.2817
rs10989568	9	104396304	A	G	0.0107	0.0017	6.6e-10	0.0129839	0.0163174	0.4262
rs11790280	9	14651283	T	C	-0.0103	0.0018	7.1e-09	-0.0240095	0.0168014	0.153
rs11792069	9	140646121	A	G	0.0145	0.0024	6.5e-10	0.0044899	0.0241982	0.8528
rs13290794	9	37183628	A	G	-0.0141	0.0018	1.9e-15	0.0210194	0.016775	0.2102
rs13292976	9	129467340	T	C	0.0131	0.0017	3.1e-14	-0.00618086	0.0162283	0.7033
rs17820822	9	11831420	T	G	0.0143	0.0018	2.9e-15	0.00873807	0.0170308	0.6079
rs1865341	9	8845911	T	C	0.0128	0.002	2.5e-10	-0.0238142	0.0190722	0.2118
rs1928295	9	120378483	T	C	0.0141	0.0016	5.4e-18	0.0167588	0.0163445	0.3052
rs3739733	9	88897891	A	G	0.0132	0.0021	5.3e-10	0.0179381	0.0196294	0.3608
rs3829849	9	129390800	T	C	0.0098	0.0017	5.9e-09	0.00080032	0.0177318	0.964
rs3902840	9	129419025	A	G	0.0222	0.003	3.2e-13	-0.00707491	0.0289908	0.8072
rs450231	9	101481205	A	G	-0.0127	0.002	2.1e-10	-0.0164343	0.0187673	0.3812
rs4740383	9	133783566	A	G	0.0126	0.0018	1.9e-12	-0.00080032	0.0163669	0.961
rs4744275	9	96482633	A	G	0.0144	0.0018	7e-15	0.0114655	0.0185128	0.5357
rs6474945	9	15670492	T	G	-0.0186	0.0016	4.7e-30	-0.0231304	0.0163518	0.1572
rs6477694	9	111932342	T	C	-0.0123	0.0017	3.8e-13	-0.0308717	0.0169478	0.06852
rs7024334	9	109072075	T	G	0.0138	0.002	3.1e-12	0.0207825	0.0193577	0.283
rs7042372	9	6959840	A	G	0.0122	0.0018	3.8e-11	0.0125213	0.01708	0.4635
rs7865157	9	122631560	T	C	0.0177	0.0028	3.7e-10	-0.00020002	0.0354649	0.9955
rs7869771	9	94180627	A	C	0.014	0.0019	4.9e-13	0.0132123	0.0184617	0.4742
rs7874154	9	27777012	T	C	-0.0127	0.0017	1.8e-13	-0.000700245	0.0174552	0.968
rs10883553	10	102635475	A	C	0.0119	0.0018	1.9e-11	-0.0212236	0.0174881	0.2249
rs10883759	10	104412049	A	G	-0.0122	0.0018	5.4e-12	0.0155198	0.0179292	0.3867
rs10886017	10	118672531	A	C	0.0152	0.0019	1.4e-15	-0.00697561	0.0188816	0.7118
rs11251352	10	2585792	A	G	-0.0109	0.0018	7e-10	0.00974735	0.0166941	0.5593
rs12098284	10	76047464	T	C	0.0178	0.0026	1.8e-11	0.00468899	0.0253408	0.8532
rs12411886	10	104685299	A	C	0.0271	0.003	1.5e-19	-0.0415257	0.0287618	0.1488
rs17094222	10	102395440	T	C	-0.0181	0.002	2.2e-19	0.00468899	0.0207949	0.8216
rs17636031	10	126594078	T	C	-0.016	0.0019	1.2e-17	-0.0207825	0.0220351	0.3456
rs2631681	10	93032943	T	C	-0.0113	0.0017	8.9e-11	0.0132879	0.0173785	0.4445
rs3781099	10	27318776	T	C	0.021	0.0031	2.5e-11	0.0036065	0.0293491	0.9022
rs3851083	10	33862727	A	G	-0.0102	0.0016	4.1e-10	0.0125213	0.0165534	0.4494
rs577525	10	99769388	T	C	-0.0166	0.0017	9.7e-22	-0.031111	0.0164805	0.05906
rs7083450	10	103984060	T	C	0.0159	0.0023	1.7e-12	-0.0315939	0.0222811	0.1562
rs7084454	10	21821274	A	G	0.0193	0.0019	4e-25	0.0341775	0.017531	0.05123
rs7893571	10	16750129	T	G	0.0136	0.0018	1.8e-13	0.0293258	0.0173376	0.09075
rs7899106	10	87410904	A	G	-0.0331	0.0037	1e-18	-0.0720332	0.0378722	0.05717
rs7903146	10	114758349	T	C	-0.0181	0.0018	1.3e-23	0.0328332	0.0180455	0.06884
rs845084	10	125220036	A	G	0.014	0.002	1.3e-12	0.0195085	0.0183187	0.2869
rs9787495	10	103206115	A	G	-0.0103	0.0017	3.1e-09	0.00866237	0.0163436	0.5961
rs1003081	11	118913993	T	C	0.0121	0.0016	1.3e-13	-0.0171462	0.0163799	0.2952
rs1037587	11	11796727	T	C	0.0106	0.0017	1.1e-09	-0.0232686	0.0164495	0.1572
rs1048932	11	115044850	A	C	-0.016	0.0017	3.8e-22	-0.0733237	0.0166641	1.08e-05
rs10830452	11	89966202	A	G	-0.0111	0.0018	2.1e-09	0.0356567	0.0175396	0.04206
rs10838122	11	43551416	T	C	-0.0105	0.0017	1.5e-09	0.0163654	0.0164396	0.3195
rs10840606	11	2234690	A	G	-0.0164	0.0024	3.2e-12	0.005286	0.0217179	0.8077
rs11600990	11	64082807	T	C	-0.0178	0.0023	3.8e-14	0.00150113	0.0224126	0.9466
rs12364470	11	134601012	T	G	-0.0178	0.0022	1.1e-15	0.0243023	0.0230198	0.2911
rs12420725	11	117017530	A	G	-0.0226	0.0037	1.3e-09	0.0794579	0.0363518	0.02883
rs12574668	11	46422686	A	C	0.0132	0.0023	8.8e-09	-0.0123763	0.021895	0.5719
rs1625427	11	131957293	T	C	0.013	0.0018	1.4e-12	0.0127188	0.0172682	0.4614
rs1782507	11	30243868	T	G	-0.0135	0.0018	1.3e-13	-0.0361454	0.0169628	0.0331
rs1789165	11	69481969	A	G	0.0138	0.0017	8e-16	0.0201947	0.0171762	0.2397
rs223051	11	32131303	T	C	0.0112	0.0018	1.1e-09	-0.00964638	0.0172854	0.5768
rs2605603	11	93221105	A	G	-0.0103	0.0016	2.5e-10	-0.0246001	0.016116	0.1269
rs3134438	11	122765667	A	C	0.0113	0.0019	6.1e-09	-0.0172504	0.0183736	0.3478
rs329651	11	133767622	T	G	0.0164	0.0021	9e-15	0.00608147	0.0219878	0.7821
rs4936175	11	132641959	T	C	-0.0122	0.0017	1.4e-12	0.00409162	0.0162917	0.8017
rs587230	11	69299771	A	G	0.0149	0.0023	4.7e-11	0.00229736	0.0224796	0.9186
rs6265	11	27679916	T	C	-0.0412	0.0021	1e-86	-0.00722605	0.0206114	0.7259
rs7102454	11	65594820	T	C	-0.0158	0.0018	2.4e-18	0.0404054	0.0175299	0.02117
rs7117238	11	78040259	A	G	-0.0131	0.0022	2.5e-09	0.039413	0.0215222	0.06706
rs7123876	11	72444583	T	C	-0.0119	0.0019	2.2e-10	-0.0657125	0.0187338	0.000452
rs7124681	11	47529947	A	C	0.0263	0.0016	3.2e-58	-0.020611	0.0166734	0.2164
rs719802	11	113234679	T	C	0.0101	0.0018	9.5e-09	0.0209172	0.016888	0.2155
rs7941030	11	122522375	T	C	-0.0112	0.0017	2e-11	-0.0694573	0.016624	2.94e-05
rs7948120	11	28763321	T	C	-0.0132	0.0019	7.3e-12	0.0210194	0.0201466	0.2968
rs900144	11	13294268	T	C	0.0166	0.0017	8.7e-22	-0.00591747	0.0165451	0.7206
rs10744146	12	17212881	A	G	-0.0122	0.0017	1.4e-12	-0.0226417	0.0162146	0.1626
rs10745785	12	97586257	T	C	-0.0111	0.0018	1.2e-09	-0.00299551	0.0170949	0.8609
rs10773049	12	124506631	T	C	-0.0116	0.0017	4.1e-12	0.00853633	0.016633	0.6078
rs10876418	12	39428802	T	C	-0.0123	0.0019	2.8e-10	-0.0310141	0.0198182	0.1176
rs10878946	12	69642315	T	C	-0.0141	0.0019	3.6e-13	-0.0136933	0.0179481	0.4455
rs11066301	12	112871372	A	G	0.0114	0.0016	4.4e-12	-0.0568528	0.0172553	0.0009849
rs11115176	12	82465797	T	C	0.0121	0.0019	2e-10	-0.00160128	0.0193655	0.9341
rs11611246	12	939480	T	G	0.024	0.002	5e-32	-0.000899595	0.0214198	0.9665
rs11611496	12	108413828	A	G	-0.0169	0.002	1.7e-16	0.0103534	0.0194864	0.5952
rs17608150	12	110046698	T	C	0.0196	0.0031	1.3e-10	0.0497156	0.030897	0.1076
rs1819844	12	68205604	A	G	0.0143	0.0021	2.6e-11	0.0277824	0.0211507	0.189
rs2429150	12	2152655	A	C	-0.0111	0.0018	2.7e-10	0.0316924	0.0166129	0.05643
rs2731222	12	90595383	A	C	0.0131	0.0019	1.5e-11	0.0241902	0.0181791	0.1833
rs2733287	12	41880909	A	C	-0.0157	0.0017	6.8e-20	-0.0139975	0.0163006	0.3905
rs3887080	12	121661966	A	G	0.0181	0.0026	5.1e-12	-0.0332413	0.0251865	0.1869
rs4077093	12	51593616	T	G	0.0128	0.0022	5.1e-09	0.0478256	0.0203628	0.01884
rs4759073	12	54653258	A	G	-0.0116	0.0017	2.8e-11	0.00210221	0.0168137	0.9005
rs4764949	12	103658096	A	G	0.0184	0.0018	1.7e-23	0.00895974	0.017424	0.6071
rs4766710	12	114437708	A	G	0.0229	0.0035	3.7e-11	0.0305292	0.0337434	0.3656
rs621042	12	18789007	A	C	-0.0107	0.0017	6.3e-10	0.00558438	0.0163127	0.7321
rs651548	12	99560183	A	G	0.0139	0.0018	2e-14	-0.0292675	0.0168034	0.08155
rs7133378	12	124409502	A	G	0.0125	0.0018	9.4e-13	0.0195907	0.0185146	0.29
rs7138803	12	50247468	A	G	0.03	0.0017	2.3e-71	0.0405095	0.0168672	0.01632
rs7968230	12	133481917	A	G	0.0131	0.0018	1.6e-12	0.0179603	0.0179229	0.3163
rs7973955	12	118409640	A	G	-0.0126	0.0019	3.7e-11	0.00652122	0.018071	0.7182
rs7975187	12	60964108	A	G	-0.0128	0.0021	1.4e-09	-0.0175452	0.0202051	0.3852
rs1006353	13	28047269	A	G	0.0126	0.0019	2.3e-11	0.0222456	0.0185524	0.2305
rs1045411	13	31033232	T	C	-0.0148	0.0019	2.3e-15	-0.00259663	0.0200586	0.897
rs1218822	13	28011963	A	G	0.0168	0.0017	1.9e-22	0.029753	0.017344	0.08626
rs12429545	13	54102206	A	G	0.0316	0.0025	9.6e-38	0.00863719	0.0247305	0.7269
rs1668633	13	78371890	T	C	0.01	0.0017	8.7e-09	0.0118702	0.0163303	0.4673
rs1927790	13	96922191	T	C	-0.0148	0.0016	1.8e-19	0.00250313	0.016293	0.8779
rs2479958	13	111984244	A	G	0.0154	0.0018	1.5e-17	-0.00964638	0.0181556	0.5952
rs629443	13	76386075	T	G	0.0116	0.0019	1.4e-09	0.00160128	0.0189335	0.9326
rs7334078	13	99120484	T	C	0.0121	0.0019	2.2e-10	-0.00786896	0.0184238	0.6693
rs892261	13	65884191	T	C	-0.0103	0.0017	2.2e-09	-0.0123237	0.0163608	0.4513
rs9507983	13	28620036	T	C	-0.0156	0.0018	1.4e-18	-0.0192848	0.0165774	0.2447
rs9527706	13	58402479	A	G	-0.0115	0.0018	5.1e-10	0.0157749	0.0183937	0.3911
rs9530843	13	79563749	A	C	0.0128	0.0018	4.8e-13	-0.00260339	0.017158	0.8794
rs9538141	13	59178258	A	G	0.0164	0.0017	3.5e-21	0.00631993	0.0164826	0.7014
rs9540493	13	66205704	A	G	0.0139	0.0017	8.1e-17	-0.00866237	0.0194709	0.6564
rs9571687	13	67472713	A	C	-0.0129	0.0018	2.8e-12	-0.00080032	0.0176827	0.9639
rs9595908	13	33184288	T	C	0.0159	0.0017	4.2e-21	0.0170538	0.0167668	0.3091
rs9603697	13	40783323	T	C	0.0141	0.0018	2.6e-14	0.0523465	0.0171625	0.002288
rs10132280	14	25928179	A	C	-0.0223	0.0018	5.6e-35	-0.0127188	0.0178042	0.475
rs10146527	14	79499850	T	C	0.0137	0.0017	2.3e-15	-0.00390762	0.0170668	0.8189
rs12147845	14	101144596	T	C	0.0199	0.0027	4.5e-13	0.0010005	0.028302	0.9718
rs12587412	14	47272423	T	G	0.0146	0.0017	4.8e-17	0.00934352	0.0168888	0.5801
rs12885454	14	29736838	A	C	-0.0185	0.0017	2.4e-27	-0.0185273	0.0172392	0.2825
rs12888545	14	88308044	A	G	-0.0136	0.002	9.1e-12	-0.0560414	0.0190702	0.003296
rs17105272	14	77529783	T	C	0.011	0.0019	3.2e-09	0.0372866	0.0176139	0.03427
rs17522122	14	33302882	T	G	0.0159	0.0017	1.5e-21	0.00975229	0.0169609	0.5653
rs1951455	14	91512339	T	C	-0.0145	0.0019	4.5e-14	-0.0473606	0.018677	0.01122
rs1956151	14	40101060	A	G	-0.013	0.0022	7.3e-09	-0.00727348	0.0204357	0.7219
rs2010281	14	103862322	A	G	-0.0161	0.0017	6.7e-21	0.0837077	0.0169665	8.07e-07
rs217671	14	62360464	A	G	-0.0144	0.0019	1.3e-13	-0.00390762	0.0184985	0.8327
rs3803286	14	103246470	A	G	0.0181	0.0018	4.1e-23	0.0950802	0.0171456	2.93e-08
rs3850422	14	99671788	A	G	-0.0114	0.0016	3.7e-12	-0.00468899	0.016337	0.7741
rs3902951	14	69789755	T	G	-0.0134	0.002	7e-12	-0.0137947	0.0193849	0.4767
rs7144011	14	79940383	T	G	0.0282	0.002	5.2e-47	0.0272684	0.0198069	0.1686
rs8016771	14	102649451	T	G	-0.019	0.0031	1.1e-09	-0.000500125	0.0273301	0.9854
rs11635675	15	63793238	T	G	0.0124	0.0018	1.3e-11	0.031983	0.0171043	0.0615
rs11855853	15	78012618	T	C	-0.0145	0.002	2.4e-13	-0.0312079	0.0193177	0.1062
rs12439798	15	46584787	T	G	0.0125	0.0017	6.9e-13	0.0154796	0.0164193	0.3458
rs12593036	15	81058652	A	G	0.0154	0.0019	3.8e-16	0.0192848	0.0177769	0.278
rs12595158	15	62316035	T	C	-0.0394	0.0054	1.9e-13	-0.00119928	0.0525717	0.9818
rs12595749	15	79432359	A	G	0.0141	0.0017	5.7e-16	0.00159872	0.0163487	0.9221
rs13329567	15	68104367	T	C	-0.0293	0.002	1e-50	0.0253753	0.0197213	0.1982
rs340025	15	60908307	T	C	-0.0124	0.0017	1e-13	0.00059982	0.0152864	0.9687
rs3736485	15	51748610	A	G	0.0134	0.0016	2.5e-16	-0.026036	0.0163367	0.111
rs4284600	15	31843528	T	C	-0.0118	0.0017	1.3e-11	0.0103534	0.0164103	0.5281
rs4906908	15	27040082	T	G	-0.0103	0.0017	2.5e-09	-0.0068763	0.016405	0.6751
rs7164727	15	73093991	T	C	0.0182	0.0017	3.3e-25	-0.0224501	0.017374	0.1963
rs7181498	15	95271404	T	C	0.0163	0.0018	1e-19	-0.00895974	0.0169461	0.597
rs8033510	15	61445514	T	C	0.0106	0.0018	5.1e-09	0.00608147	0.0169151	0.7192
rs8036040	15	36402716	A	C	0.0109	0.0017	2.7e-10	0.0295318	0.0162181	0.06862
rs10083803	16	6701400	T	C	-0.0127	0.0019	5.9e-11	0.0106566	0.018663	0.568
rs11074446	16	20255123	T	C	0.0225	0.0024	1.8e-20	0.0254204	0.0239147	0.2878
rs11075489	16	62803841	T	C	-0.0111	0.0017	1.3e-10	-0.0274206	0.0163907	0.09434
rs11642001	16	71899586	A	G	-0.0137	0.0021	5.1e-11	-0.026155	0.0258321	0.3113
rs11866815	16	387867	T	C	-0.0156	0.0019	1e-16	-0.013311	0.0190538	0.4848
rs12446632	16	19935389	A	G	-0.0352	0.0024	2.9e-50	-0.0314987	0.0235526	0.1811
rs12448257	16	3599655	A	G	0.0184	0.002	8.1e-20	-0.00846408	0.0214543	0.6932
rs12448738	16	56489343	A	C	-0.0168	0.0025	2.8e-11	-0.0011006	0.0248688	0.9647
rs1549293	16	31141993	T	C	-0.0204	0.0017	7.6e-33	0.0473606	0.0167804	0.004767
rs1862451	16	24803620	A	G	0.0137	0.0019	1.9e-12	0.0254728	0.0183462	0.165
rs2080454	16	49062590	A	C	-0.0129	0.0017	1.7e-14	0.0160278	0.0172102	0.3517
rs2307022	16	68381978	A	G	0.0135	0.0017	5.5e-15	-0.0452066	0.0172255	0.00868
rs2516739	16	2097158	A	G	-0.0159	0.0021	1.4e-14	-0.0453557	0.0233535	0.05212
rs3814883	16	29994922	T	C	0.0232	0.0017	1.1e-40	0.0683859	0.0168257	4.82e-05
rs4985155	16	15129459	A	G	0.012	0.0017	3e-12	0.0389487	0.0173698	0.02494
rs6564360	16	76779612	A	G	-0.0135	0.0022	1.2e-09	-0.0397809	0.020762	0.05536
rs7187776	16	28857645	A	G	-0.0265	0.0016	1.4e-58	-0.0146062	0.0168524	0.3861
rs7195386	16	24578458	T	C	0.0133	0.0017	1.1e-14	-0.0112366	0.0162889	0.4903
rs756717	16	72996162	A	G	-0.0148	0.0017	5.4e-18	-0.0218367	0.0174006	0.2095
rs7919	16	70514828	A	C	-0.0158	0.0017	1e-19	-0.00581688	0.0166553	0.7269
rs8047395	16	53798523	A	G	0.0642	0.0017	1e-200	0.0275768	0.016353	0.09173
rs879620	16	4015729	T	C	0.0231	0.0018	5.3e-38	0.00558438	0.01697	0.7421
rs889398	16	69556715	T	C	-0.0196	0.0016	1.3e-32	-0.00518653	0.0165439	0.7539
rs977540	16	9724750	A	G	0.014	0.0019	2.5e-13	0.0115666	0.0191718	0.5463
rs9927848	16	23833071	A	C	-0.0122	0.002	6.4e-10	0.0265446	0.0185166	0.1517
rs9931967	16	20375351	T	G	0.0163	0.0017	1e-20	-0.00833464	0.0163172	0.6095
rs1000940	17	5283252	A	G	-0.0154	0.0018	1.1e-17	0.00458945	0.0175412	0.7936
rs1038088	17	28074563	T	G	-0.0117	0.0016	4.6e-13	0.0480354	0.0168186	0.004289
rs1075901	17	15943910	T	C	-0.0121	0.0016	1.2e-13	0.0151841	0.016396	0.3544
rs1106908	17	34942595	A	G	-0.0158	0.0016	3.1e-22	-0.0738618	0.016382	6.52e-06
rs11079849	17	47090785	T	C	-0.0188	0.0019	4.8e-24	0.00369317	0.0185393	0.8421
rs12602912	17	65870073	T	C	0.0176	0.0021	9.9e-18	0.0100493	0.0200375	0.616
rs12939549	17	78611724	A	G	0.018	0.0016	2.7e-28	0.0348844	0.016357	0.03295
rs16966801	17	39573713	A	G	-0.0156	0.0022	1.1e-12	-0.00742752	0.0204687	0.7167
rs17681708	17	9792872	T	C	-0.0106	0.0018	7.2e-09	0.0101483	0.0176179	0.5646
rs208015	17	46252346	T	C	0.0356	0.0034	1.4e-25	0.0309748	0.0307827	0.3143
rs2619976	17	71754545	T	C	0.0104	0.0018	6.3e-09	0.0305292	0.0167313	0.06805
rs4516268	17	1846831	A	C	-0.0217	0.0021	5.2e-25	0.034074	0.0217617	0.1174
rs4796243	17	35057883	A	G	-0.0124	0.0019	6.1e-11	-0.0221434	0.0177031	0.211
rs4986044	17	21261560	T	C	-0.0164	0.0016	3.3e-23	0.0143959	0.0168675	0.3934
rs7209235	17	73759552	A	G	-0.0111	0.0019	8e-09	-0.0643252	0.0190231	0.0007211
rs7211567	17	31460899	T	C	-0.0145	0.0021	4.5e-12	-0.0256677	0.0195408	0.189
rs7217226	17	2136065	T	G	-0.013	0.0017	2.6e-14	-0.028914	0.0170449	0.08982
rs8070454	17	38160754	T	C	-0.0098	0.0017	4.2e-09	-0.00618086	0.016773	0.7125
rs8071182	17	55336155	A	G	0.0133	0.0022	2.1e-09	-0.00965326	0.0222363	0.6642
rs8075273	17	61728881	A	C	-0.0133	0.0018	3.7e-13	0.0334534	0.0181016	0.06459
rs8081039	17	75995829	T	C	0.0233	0.0038	6.1e-10	0.0525573	0.0339132	0.1212
rs9299	17	46669430	T	C	0.0121	0.0018	3.6e-11	-0.00439035	0.0171194	0.7976
rs9905991	17	80052073	A	G	0.01	0.0017	8.3e-09	-0.002002	0.0170816	0.9067
rs10438964	18	42950629	T	C	-0.0127	0.0019	7.6e-11	-0.0377774	0.0185265	0.04144
rs11150911	18	73498528	A	C	0.0133	0.0018	4.7e-13	-0.00816656	0.0178988	0.6482
rs12964689	18	21116998	A	G	0.0203	0.0017	5.1e-32	-0.0110388	0.0162826	0.4978
rs1365466	18	36182440	T	C	-0.0137	0.0019	3.3e-13	-0.0118702	0.0187281	0.5262
rs1608445	18	947954	A	G	-0.0104	0.0018	3.7e-09	0.00461061	0.0163691	0.7782
rs1941697	18	31251276	A	G	0.0123	0.0017	1.2e-12	-0.00846408	0.0162384	0.6022
rs2000746	18	57677294	A	G	0.0181	0.002	7e-19	0.013607	0.0198852	0.4938
rs2012927	18	63297672	A	G	0.0129	0.0017	7.4e-14	0.0178399	0.0170391	0.2951
rs555267	18	40992698	T	G	0.0126	0.0017	6e-13	-0.000499875	0.017883	0.9777
rs663129	18	57838401	A	G	0.0545	0.0019	1.6e-178	0.00270365	0.0192318	0.8882
rs7239114	18	45921214	A	G	0.0124	0.0017	1.2e-13	0.0205089	0.0170636	0.2294
rs7243357	18	56883319	T	G	0.0194	0.0021	9.1e-20	-0.0232686	0.0215835	0.281
rs8092503	18	52479487	A	G	-0.0165	0.0019	2.3e-17	-0.0131136	0.019182	0.4942
rs8094523	18	57878155	A	G	-0.0305	0.0032	4.7e-22	-0.0341115	0.031216	0.2745
rs8097544	18	1839564	A	G	-0.02	0.0025	9.3e-16	0.00468899	0.0228914	0.8377
rs954018	18	42598463	A	G	-0.013	0.0018	2.1e-13	0.0258308	0.0176883	0.1442
rs9675376	18	57969244	A	G	0.035	0.0018	2.7e-82	-0.00816656	0.0181362	0.6525
rs9951893	18	60739250	T	C	-0.0115	0.0017	3.3e-11	-0.0246926	0.0163339	0.1306
rs10408013	19	33963766	T	C	0.0111	0.0018	8e-10	-0.0146062	0.0179535	0.4159
rs11668301	19	31016196	A	G	0.021	0.0024	1.9e-18	0.0182328	0.0226924	0.4217
rs11672660	19	46180184	T	C	-0.034	0.0021	1.7e-60	-0.0727857	0.0212081	0.0005992
rs12609744	19	12994140	T	C	-0.0126	0.0019	3.6e-11	-0.00280393	0.0186197	0.8803
rs17724992	19	18454825	A	G	0.0183	0.0019	1e-22	0.0196065	0.0186335	0.2927
rs2075650	19	45395619	A	G	0.0244	0.0023	1.5e-25	0.0523078	0.024177	0.0305
rs2304130	19	19789528	A	G	0.0176	0.003	2.9e-09	0.0381173	0.031037	0.2194
rs273504	19	18215247	A	G	-0.0153	0.0018	4.4e-18	0.083599	0.0172535	1.26e-06
rs2866816	19	30683879	T	C	0.0129	0.002	5.6e-11	-0.00904074	0.0183692	0.6226
rs29938	19	34311481	T	C	-0.015	0.0017	6.7e-18	-0.00508704	0.0171837	0.7672
rs3810291	19	47569003	A	G	0.0274	0.0018	2.1e-52	-0.0868197	0.0192737	6.65e-06
rs3826705	19	42637232	T	C	-0.0157	0.0027	6.6e-09	-0.0142003	0.0251875	0.5729
rs8102137	19	30296853	T	C	-0.0193	0.0018	1.7e-25	-0.0164343	0.0176211	0.351
rs998732	19	19378671	A	G	0.0171	0.0022	2e-14	-0.0433251	0.0220092	0.04901
rs1512065	20	53453326	A	G	0.0138	0.0021	5.7e-11	0.00320513	0.0193144	0.8682
rs17806379	20	51107290	T	C	-0.0258	0.0022	1.5e-30	0.0545618	0.0210705	0.009612
rs1884389	20	1410582	T	C	-0.0103	0.0017	4e-09	-0.00260339	0.0161074	0.8716
rs1884897	20	6612832	A	G	-0.0194	0.0017	1.3e-30	-0.0121262	0.0167238	0.4684
rs2143253	20	41987392	A	G	-0.0188	0.0026	1.1e-12	-0.0379699	0.0247831	0.1255
rs2425241	20	35018412	T	C	-0.0197	0.0033	2.7e-09	0.00409162	0.0339599	0.9041
rs2425857	20	44914134	A	G	0.0116	0.0017	2.8e-11	0.0103534	0.0164822	0.5299
rs310618	20	62127121	T	C	-0.0108	0.0018	5.5e-09	-0.0238829	0.0207089	0.2488
rs4814512	20	16564210	A	C	0.0133	0.0021	2.3e-10	0.032564	0.0199778	0.1031
rs559267	20	54157497	A	G	-0.0115	0.0017	3e-11	0.00458945	0.017067	0.788
rs6019482	20	47495560	T	C	-0.0178	0.0023	2.8e-14	-0.0419094	0.022558	0.06319
rs6138482	20	25059442	T	C	0.0147	0.002	5.8e-13	0.0308201	0.0201483	0.1261
rs8123881	20	15819495	A	G	-0.0196	0.0024	4.4e-16	0.0211742	0.0241446	0.3805
rs2836961	21	40627020	A	C	-0.0102	0.0017	1.1e-09	-0.00652122	0.0167422	0.6969
rs2838006	21	42653567	T	C	-0.0126	0.0018	5.4e-12	-0.0141001	0.0170229	0.4075
rs427943	21	46570896	A	C	-0.017	0.0017	7.3e-23	-0.00260339	0.0169736	0.8781
rs762147	21	39238610	A	G	-0.0115	0.0019	3.3e-09	0.00955421	0.0186163	0.6078
rs4820408	22	40604945	T	G	0.0151	0.0017	2.1e-19	-0.0144032	0.0164479	0.3812
rs9615905	22	48875699	T	C	0.011	0.0017	2.7e-10	0.0278852	0.0165771	0.09254

## Sheet: S7
Supplementary Table 7 Single nucleotide polymorphisms (SNPs) used to construct the instruments for multivariable Mendelian randomization analysis
					Exposure: Smoking initiation			Exposure: BMI			Outcome: Multiple sclerosis
SNP	Chromosome	Position	Effect allele	Other allele	Beta	Standard error	P value	Beta	Standard error	P value	Beta	Standard error	P value
rs543874	1	177889480	G	A	0.0122341	0.00441173	0.00555	0.0475	0.002	1.2e-122	0.00955421	0.0203308	0.6384
rs7550711	1	110082886	T	C	0.0227223	0.0105943	0.032	0.0649	0.005	3.2e-38	-0.0489806	0.0483161	0.3107
rs2820311	1	201841476	G	A	0.00687849	0.00376939	0.068	0.0235	0.0018	4.1e-38	-0.00439035	0.0174992	0.8019
rs17391694	1	78623626	T	C	0.0218384	0.00523535	2.96e-05	0.0317	0.0025	7.5e-38	0.0894872	0.0463864	0.05371
rs1973993	1	96943994	C	T	0.0133064	0.00362155	0.000233	0.0208	0.0017	4.7e-33	0.0185714	0.0165048	0.2605
rs2481665	1	62594677	C	T	-0.00610359	0.00358415	0.0887	-0.0161	0.0016	7.2e-23	-0.0068763	0.0163623	0.6743
rs6700838	1	47700027	T	C	-0.00453081	0.00361598	0.211	-0.017	0.0017	2.5e-22	-0.0228593	0.0165262	0.1666
rs10920678	1	190239907	G	A	-0.00297723	0.00359198	0.407	-0.0155	0.0016	1.5e-21	-0.0178399	0.0163835	0.2762
rs12044597	1	1708801	G	A	-0.00132087	0.00355565	0.71	0.0143	0.0016	1.7e-18	-0.056782	0.0170134	0.0008454
rs6587552	1	151018861	G	A	-0.0125682	0.0041686	0.00257	-0.0173	0.002	1.6e-17	0.0320799	0.0194566	0.09919
rs7535528	1	2444414	A	G	-0.00277815	0.00369927	0.453	-0.0152	0.0018	1.4e-16	0.0703152	0.01686	3.04e-05
rs967605	1	23399932	T	C	0.000791871	0.00483712	0.87	-0.0192	0.0023	1.7e-16	0.0264466	0.0221791	0.2331
rs2030342	1	97388226	T	C	0.00676374	0.00357975	0.0587	0.0143	0.0017	1.9e-16	0.0316924	0.0163204	0.05215
rs905938	1	154991389	C	T	-0.00278706	0.00401859	0.488	0.0149	0.0019	1.2e-15	0.00816656	0.0190899	0.6688
rs3753549	1	243722892	C	T	-0.00127178	0.00530368	0.81	0.0203	0.0025	1.7e-15	-0.00846408	0.0238524	0.7227
rs12033257	1	112318484	G	A	-0.00839964	0.00365894	0.0218	-0.0146	0.0018	2.4e-15	-0.0139029	0.0181868	0.4446
rs284227	1	82379446	T	C	-0.000385687	0.00412789	0.926	-0.0147	0.0019	3.5e-15	0.0113355	0.018728	0.545
rs2282231	1	39569571	T	C	0.00257617	0.00434214	0.553	0.0165	0.0021	4.8e-15	0.0138961	0.0200424	0.4881
rs10779751	1	11284336	G	A	-0.00501479	0.00417899	0.23	-0.0139	0.0018	2.5e-14	-0.00349389	0.0185246	0.8504
rs9077	1	202116238	A	G	-0.00510681	0.00377506	0.176	-0.0138	0.0019	3.5e-13	-0.0130149	0.0180021	0.4697
rs6577584	1	6715390	G	T	-0.00585396	0.00374762	0.119	0.0131	0.0018	3.7e-13	0.0295588	0.0169868	0.08184
rs10923724	1	119546842	T	C	0.00498625	0.00359851	0.166	-0.0118	0.0016	6.4e-13	-0.00925702	0.0164151	0.5728
rs12041258	1	195047936	C	T	-0.00125483	0.00421805	0.766	-0.0146	0.002	9.5e-13	0.012275	0.019442	0.5278
rs17531363	1	107977075	C	A	-0.00342969	0.00386851	0.375	-0.0133	0.0019	2e-12	-0.00270365	0.0178636	0.8797
rs6690764	1	92976590	A	G	-0.00435817	0.00438013	0.32	-0.0154	0.0022	6.3e-12	-0.0136933	0.0201558	0.4969
rs1730859	1	107617707	A	G	-0.00887208	0.00376939	0.0186	-0.0118	0.0017	1.1e-11	-0.0224462	0.0175967	0.2021
rs17014375	1	209543560	G	T	-0.000219635	0.00523535	0.967	0.0172	0.0025	1.1e-11	-0.0248877	0.0243882	0.3075
rs10754210	1	197012111	A	G	-0.00769066	0.00384053	0.0452	-0.0123	0.0018	3.2e-11	0.0145047	0.0173961	0.4044
rs761423	1	17301672	C	T	-0.00155829	0.00357497	0.663	-0.0113	0.0017	5.5e-11	-0.00752827	0.0164047	0.6463
rs2491864	1	242986063	A	G	-0.00105381	0.00430576	0.807	0.0137	0.0021	7.3e-11	-0.00389242	0.0197677	0.8439
rs4372296	1	98320492	A	C	-0.00056606	0.00423093	0.894	-0.0133	0.002	7.6e-11	0.0263498	0.0193285	0.1728
rs11577179	1	155983710	G	A	0.000656634	0.00368222	0.858	0.0108	0.0017	1.5e-10	-0.00299551	0.0174496	0.8637
rs823074	1	205774839	C	T	0.0065591	0.00361066	0.0694	-0.0112	0.0017	1.6e-10	0.00883895	0.0165819	0.594
rs11118308	1	219633869	G	A	0.000634987	0.00357208	0.859	-0.0101	0.0016	4.8e-10	-0.00129916	0.0174641	0.9407
rs11583122	1	38053458	T	C	-0.00876826	0.00636116	0.168	0.0182	0.003	7.4e-10	-0.0724137	0.0310899	0.01985
rs2154297	1	80791708	C	T	0.0151544	0.00392595	0.000116	0.0115	0.0019	1.2e-09	-0.0132123	0.018613	0.4778
rs12731372	1	118852975	T	C	0.00167116	0.00413928	0.686	0.0116	0.0019	1.2e-09	-0.005286	0.0200346	0.7919
rs10915840	1	225668524	A	G	-0.00532004	0.00403311	0.187	-0.0118	0.0019	1.3e-09	-0.0419094	0.0188191	0.02595
rs9426003	1	34602870	A	G	0.00354781	0.0039179	0.365	-0.0116	0.0019	1.4e-09	-0.0111377	0.0182242	0.5411
rs2356865	1	50836334	T	C	0.00926587	0.00394382	0.0188	-0.0114	0.0019	1.6e-09	0.0156214	0.0177233	0.3781
rs10733051	1	167280354	G	A	-0.00369567	0.00355616	0.299	-0.0097	0.0016	2.9e-09	0.00551518	0.0161293	0.7324
rs12042959	1	243533273	G	A	-0.000737497	0.00500646	0.883	-0.0144	0.0024	3.4e-09	0.00220242	0.0235533	0.9255
rs1889571	1	32195819	G	T	0.0221798	0.00377614	4.19e-09	0.0129	0.0026	1e-06	-0.0114344	0.0243172	0.6382
rs4912332	1	58815243	T	C	0.0141209	0.00254856	2.94e-08	0.0062	0.0017	0.00035	0.0246001	0.0162219	0.1294
rs876793	1	237852083	C	T	-0.0179245	0.00273664	5.69e-11	-0.0053	0.0018	0.0038	-0.0292229	0.0178447	0.1015
rs11162019	1	87913176	T	C	-0.0154947	0.00264954	5.06e-09	-0.0048	0.0019	0.011	0.00439035	0.0168806	0.7948
rs10789369	1	73824909	G	A	-0.0234484	0.00261834	3.39e-19	0.0034	0.0018	0.056	-0.0001	0.0234659	0.9966
rs1935571	1	96414335	G	T	-0.0157204	0.00255018	6.99e-10	-0.0032	0.0017	0.062	0.00060018	0.0158006	0.9697
rs12755632	1	41776623	G	A	-0.0154051	0.00274045	1.93e-08	-0.0013	0.0018	0.47	0.0305292	0.0174552	0.08029
rs12739243	1	210302043	C	T	-0.0212518	0.00307064	4.45e-12	0.0014	0.0021	0.49	0.0118702	0.0194852	0.5424
rs10182181	2	25150296	G	A	0.0138733	0.00355843	9.53e-05	0.0325	0.0016	6.7e-90	0.0218367	0.016358	0.1819
rs7599312	2	213413231	A	G	0.0051818	0.003986	0.193	-0.0186	0.0019	6.9e-24	-0.013607	0.0182778	0.4566
rs9630985	2	181607676	C	A	0.000782793	0.00379265	0.837	0.0177	0.0018	4.4e-22	0.0275179	0.0174834	0.1155
rs4639527	2	416815	G	A	0.00687015	0.00384053	0.0737	0.0172	0.0019	3.3e-20	-0.00339423	0.0189033	0.8575
rs930295	2	50233352	C	A	-0.00668739	0.00480127	0.163	-0.0211	0.0023	1e-19	-0.00905884	0.0221606	0.6827
rs7557796	2	86766153	C	T	0.00316708	0.00372727	0.396	-0.016	0.0018	2.3e-19	-0.0153811	0.0171717	0.3704
rs10929925	2	6155557	A	C	-0.00438586	0.00359303	0.222	-0.0143	0.0016	1.8e-18	-0.022544	0.0166485	0.1757
rs10211055	2	229016917	C	T	-0.0107729	0.00375292	0.0041	0.0157	0.0018	7.2e-18	0.0111621	0.0177436	0.5293
rs1451533	2	105466005	A	G	0.00144085	0.00395088	0.715	0.0167	0.0019	1e-17	0.00249688	0.0183387	0.8917
rs6720868	2	230663576	T	C	0.00214786	0.0040023	0.592	0.0155	0.0018	5.1e-17	-0.00662188	0.0173739	0.7031
rs4673553	2	211608379	G	T	-0.00387953	0.0035714	0.278	0.0142	0.0017	2.1e-16	-0.00571631	0.0164741	0.7286
rs4372836	2	28973883	C	T	0.00714659	0.00387578	0.0653	-0.0142	0.0018	7.3e-16	-0.0250102	0.0177488	0.1588
rs10930641	2	175000711	G	A	-0.0123596	0.0036289	0.000675	0.0137	0.0017	3.6e-15	0.0062193	0.0166408	0.7086
rs11889536	2	220163543	G	A	-0.00777299	0.0050491	0.124	-0.0189	0.0024	6.4e-15	0.00702461	0.0234999	0.765
rs17327461	2	35512183	C	T	0.000532554	0.00358234	0.882	-0.0125	0.0016	1.5e-14	-0.00531409	0.0161942	0.7428
rs7561278	2	48954905	C	T	0.00599723	0.00430576	0.164	-0.0159	0.0021	5.7e-14	-0.00229736	0.0217814	0.916
rs6710871	2	143960593	A	G	0.0094632	0.0051703	0.067	0.0179	0.0024	1e-13	0.0495054	0.0232206	0.03301
rs17203016	2	208255518	G	A	-0.00627025	0.00441173	0.155	0.015	0.002	2.1e-13	-0.00389242	0.0212555	0.8547
rs2890652	2	142959931	C	T	-0.00140727	0.00474392	0.767	0.017	0.0023	2.5e-13	-0.0138961	0.0218084	0.524
rs972540	2	207244783	G	A	0.0033454	0.00398149	0.401	0.013	0.0018	8e-13	0.00833464	0.0184129	0.6508
rs7607369	2	219279097	G	A	-0.00321859	0.00358508	0.369	-0.0117	0.0016	9.3e-13	-0.0195907	0.0164084	0.2325
rs1437929	2	211983316	G	A	-0.010966	0.00391392	0.00508	-0.0135	0.0019	9.9e-13	0.0244976	0.0179071	0.1713
rs7564679	2	204012790	G	A	-0.00560453	0.0035806	0.118	0.0116	0.0016	1.3e-12	0.0528735	0.0165345	0.001385
rs934515	2	79482643	A	G	0.012154	0.0054906	0.0269	0.0185	0.0027	7.6e-12	0.00934352	0.0250002	0.7086
rs7607351	2	69562127	C	T	-0.000303276	0.00361197	0.933	-0.0119	0.0017	8.4e-12	0.0374942	0.0165831	0.02376
rs980329	2	60285100	C	T	0.00235181	0.00410018	0.566	0.0133	0.002	2.5e-11	0.0176549	0.0192713	0.3596
rs17035438	2	46878616	A	G	0.00568369	0.00613602	0.354	0.0199	0.003	3.3e-11	0.030253	0.0288531	0.2944
rs13432055	2	56603985	C	T	-0.00217527	0.00392595	0.579	0.0117	0.0018	8.9e-11	-0.0009995	0.0181568	0.9561
rs1371108	2	81816251	A	C	0.0112088	0.00381111	0.00328	0.0119	0.0018	9e-11	0.00561574	0.0176023	0.7497
rs7560871	2	145616899	A	G	0.00177664	0.00675376	0.792	0.0218	0.0034	9.6e-11	0.0230639	0.0312161	0.46
rs17551974	2	142293146	A	C	-0.0110241	0.00455013	0.0154	-0.0141	0.0022	1.9e-10	-0.00518653	0.0209752	0.8047
rs4670626	2	37046657	C	T	-0.00219344	0.0037129	0.555	0.0113	0.0018	4.9e-10	-0.00712533	0.0171614	0.678
rs12694021	2	206084372	C	A	0.0054491	0.00359303	0.13	-0.0106	0.0017	1e-09	0.00581688	0.0164916	0.7243
rs902695	2	113955074	A	G	-0.00505879	0.00355935	0.156	-0.0103	0.0017	2.2e-09	0.00020002	0.0199488	0.992
rs11692435	2	98275354	A	G	0.0250526	0.00458161	4.47e-08	0.017	0.0033	1.7e-07	-0.0101483	0.0399346	0.7994
rs3115418	2	200936399	C	T	-0.0142249	0.002559	2.79e-08	-0.0081	0.0017	2.6e-06	-0.0529719	0.0162514	0.001116
rs1863161	2	60139524	A	G	0.0153394	0.00256728	2.34e-09	0.0075	0.0017	1.6e-05	-0.0183677	0.0164956	0.2655
rs1445649	2	155682556	C	T	0.0205716	0.00255553	8.48e-16	0.0057	0.0017	0.00095	0.0174469	0.0162778	0.2838
rs6750529	2	182027603	T	C	0.0199074	0.00291936	9.26e-12	0.0044	0.002	0.024	-0.038429	0.0185501	0.0383
rs12474587	2	162802993	T	G	0.0242306	0.00257423	4.83e-21	-0.0038	0.0018	0.035	-0.0119286	0.016604	0.4725
rs3811038	2	113240183	C	T	0.0191404	0.00284069	1.58e-11	0.004	0.0019	0.04	0.0161294	0.0181242	0.3735
rs357304	2	164862639	C	T	0.0166757	0.00285986	5.4e-09	0.0034	0.002	0.086	-0.0259334	0.0183996	0.1587
rs1022376	2	22067213	C	T	-0.0147448	0.00261063	1.66e-08	0.0023	0.0017	0.17	0.011769	0.0162494	0.4689
rs2710634	2	32808804	C	T	-0.0177614	0.00255039	3.36e-12	0.0017	0.0017	0.33	-0.00488803	0.0170616	0.7745
rs17229285	2	199523122	T	C	-0.0154796	0.00254827	1.27e-09	0.0016	0.0016	0.34	0.0207825	0.0162672	0.2014
rs6750107	2	80748807	A	G	0.0145651	0.00261598	2.6e-08	-0.0008	0.0018	0.65	0.0123763	0.01692	0.4645
rs10490159	2	51341259	T	C	0.0172365	0.00260741	3.86e-11	0.0007	0.0018	0.69	-0.00439035	0.0167387	0.7931
rs4674993	2	226332033	G	A	-0.0240053	0.00318518	4.85e-14	0.0007	0.0022	0.74	-0.0244975	0.0205929	0.2342
rs16851483	3	141275436	T	G	0.00914355	0.00727422	0.209	0.0369	0.0035	3.2e-26	0.0449974	0.0338852	0.1842
rs2365389	3	61236462	T	C	-0.00539824	0.00360685	0.135	-0.0174	0.0017	1.3e-25	0.0188218	0.0165979	0.2568
rs6804842	3	25106437	G	A	0.00843926	0.00359851	0.019	0.0156	0.0017	3.6e-21	0.0177417	0.0164979	0.2822
rs6786582	3	135898984	C	T	-0.00543396	0.00399513	0.173	0.0159	0.0018	7.5e-18	-0.0112366	0.0183362	0.54
rs5396	3	170744815	C	T	0.005374	0.00397257	0.177	0.0154	0.0018	3e-17	-0.00320513	0.0182514	0.8606
rs1436343	3	104606130	G	A	0.0112357	0.00360199	0.00182	0.0141	0.0017	7.3e-16	0.0198026	0.0164725	0.2293
rs28350	3	42418446	G	A	0.00107925	0.00459774	0.814	-0.0177	0.0022	3.5e-15	-0.00531409	0.02104	0.8006
rs2680648	3	53777176	C	T	0.00736561	0.00422447	0.0812	-0.016	0.002	3.8e-15	-0.0103463	0.0190779	0.5876
rs10460960	3	42308735	A	G	0.00719037	0.00553105	0.193	0.0197	0.0025	8.1e-15	0.0068763	0.025998	0.7914
rs1452075	3	62481063	T	C	-0.00306837	0.00401859	0.445	0.0141	0.0018	1.3e-14	-0.0143959	0.0182097	0.4292
rs3849570	3	81792112	A	C	-0.00834016	0.00372239	0.025	0.0132	0.0017	3.3e-14	0.0247902	0.017128	0.1478
rs4273371	3	108119071	C	T	0.00820159	0.00355584	0.0211	0.0115	0.0016	1.2e-12	-0.0319035	0.016347	0.05098
rs11915371	3	70539559	C	A	-0.00648077	0.00434961	0.136	0.0149	0.0021	2.6e-12	-0.0140989	0.0200803	0.4826
rs1899951	3	12394840	T	C	-0.00938537	0.00533915	0.0789	0.017	0.0024	3.1e-12	-0.0228372	0.0247163	0.3555
rs6443750	3	181329682	C	T	0.0142755	0.00446982	0.00142	0.0148	0.0021	3.2e-12	-0.0141001	0.0323974	0.6634
rs262956	3	183486117	G	T	0.0081952	0.003706	0.027	-0.0125	0.0018	6.1e-12	0.00893984	0.0172365	0.604
rs10511093	3	83763541	T	C	-0.0184417	0.00713531	0.00975	-0.0228	0.0034	1.1e-11	-0.022055	0.0312047	0.4797
rs4858193	3	20441050	C	T	-0.00878128	0.00395088	0.0262	-0.0129	0.0019	1.6e-11	-0.00359354	0.0184172	0.8453
rs9814633	3	41310470	A	G	0.00566785	0.00373727	0.129	0.0122	0.0018	2.1e-11	0.0183677	0.0171653	0.2846
rs6442101	3	48130893	T	C	-0.0152884	0.00383409	6.51e-05	-0.0117	0.0017	2.5e-11	-0.0127813	0.017513	0.4655
rs6764533	3	196088464	A	G	0.0088844	0.00370828	0.0166	0.0116	0.0018	1.4e-10	-0.0331432	0.0174994	0.05823
rs10935143	3	134665159	A	G	-0.0120279	0.0035781	0.000757	-0.0109	0.0017	2.8e-10	-0.00985132	0.016555	0.5518
rs11128760	3	15873407	G	A	-0.00346665	0.00362014	0.338	-0.011	0.0017	3.1e-10	0.0311811	0.0166278	0.06076
rs17681451	3	114399296	A	G	-0.00180757	0.00650138	0.781	-0.0197	0.0031	3.5e-10	0.00662188	0.0293502	0.8215
rs2293605	3	184044433	T	C	-0.0076899	0.00545122	0.159	-0.0167	0.0027	3.6e-10	0.0658193	0.0251327	0.008822
rs580438	3	13345450	T	C	0.00189651	0.00377793	0.616	0.0114	0.0018	6.5e-10	0.0102524	0.0172507	0.5523
rs775731	3	77624784	T	C	-0.00801173	0.00361197	0.0265	-0.0108	0.0017	6.6e-10	-0.00707491	0.016586	0.6697
rs9838283	3	50820486	A	G	-0.00590058	0.00543193	0.278	0.0161	0.0026	1e-09	0.0244975	0.0250965	0.329
rs3915844	3	9514856	A	G	0.00595733	0.00528628	0.259	0.0152	0.0025	2.2e-09	-0.0548669	0.0239663	0.02206
rs4624596	3	119571541	C	T	-0.00201964	0.00465795	0.665	-0.0136	0.0023	2.2e-09	-0.00692392	0.0212197	0.7442
rs13321566	3	107342662	G	A	0.00178592	0.00482505	0.712	0.0135	0.0023	4.7e-09	-0.00945516	0.021975	0.667
rs1909586	3	124687767	T	G	-0.00736628	0.00363352	0.0427	-0.0106	0.0018	4.8e-09	-0.0280909	0.0173733	0.1059
rs2279829	3	147106319	T	C	-0.0173766	0.00309605	2.05e-08	0.0097	0.0021	3.1e-06	0.0160278	0.0196587	0.4149
rs963354	3	157393770	A	C	0.0150489	0.00274753	4.21e-08	-0.0054	0.0017	0.002	0.00129916	0.0181701	0.943
rs12053870	3	118302515	G	T	0.0156164	0.00255697	1.02e-09	0.0049	0.0017	0.0045	0.0328332	0.0170824	0.0546
rs2319545	3	147719648	A	C	0.0232366	0.00357698	8.3e-11	-0.0061	0.0024	0.01	0.0174514	0.0228789	0.4456
rs11713899	3	2365026	C	A	0.0187188	0.00338391	3.15e-08	0.0048	0.0023	0.035	-0.0211742	0.0217999	0.3314
rs9850597	3	161761866	A	G	-0.018571	0.00328806	1.65e-08	-0.0041	0.0022	0.069	0.00955421	0.0207879	0.6458
rs13066050	3	81325861	T	C	0.0188343	0.00313906	1.93e-09	0.0039	0.0021	0.071	0.0146915	0.0202436	0.468
rs748832	3	16851202	G	A	0.0172142	0.00263743	6.6e-11	0.0029	0.0018	0.1	-0.00677698	0.016842	0.6874
rs1910236	3	59434420	A	G	0.0146439	0.00255305	9.91e-09	0.0027	0.0017	0.12	0.020713	0.0165124	0.2097
rs9841807	3	175718927	T	C	0.0162535	0.00285986	1.35e-08	-0.0024	0.0019	0.22	0.0372958	0.0180883	0.03922
rs10446419	3	25725501	G	A	-0.0195626	0.00314465	5.05e-10	-0.0026	0.0022	0.23	0.0386369	0.0213284	0.07006
rs7640107	3	59966156	T	C	-0.014186	0.00257291	3.46e-08	-0.002	0.0017	0.24	-0.0100493	0.016278	0.537
rs16828799	3	173353739	T	G	0.0197692	0.00351124	1.83e-08	-0.0023	0.0024	0.34	0.00399202	0.0223594	0.8583
rs1449012	3	159048333	T	C	-0.0153734	0.00255515	1.77e-09	-0.0015	0.0017	0.39	0.0221528	0.0164278	0.1775
rs2734390	3	60459291	G	A	0.0147709	0.00263598	2.09e-08	0.0009	0.0018	0.61	-0.013311	0.0170323	0.4345
rs9288999	3	114147927	A	G	0.0174411	0.00288687	1.5e-09	0	0.002	1	-0.010841	0.0196474	0.5811
rs10938397	4	45182527	G	A	-0.00318843	0.0035941	0.375	0.0324	0.0016	3.4e-86	0.0236781	0.0164566	0.1502
rs13107325	4	103188709	T	C	-0.0175406	0.00725834	0.0156	0.047	0.0032	1.1e-47	0.113505	0.0378848	0.002735
rs7377083	4	102708997	A	C	0.00367756	0.00358893	0.306	0.02	0.0018	1.4e-27	0.031983	0.0181095	0.07738
rs1296328	4	137083193	C	A	-0.0113614	0.00357497	0.00147	-0.0179	0.0018	4.9e-24	-0.000299955	0.0154396	0.9845
rs4864201	4	130731284	C	T	-0.000569319	0.00372973	0.879	-0.0141	0.0017	1.5e-16	0.0134097	0.0172222	0.4362
rs9291467	4	25428296	C	T	0.0055912	0.00357208	0.118	-0.014	0.0017	6.7e-16	-0.0283995	0.0164196	0.0837
rs1000096	4	38692835	T	C	0.00679282	0.00364658	0.0626	-0.0144	0.0018	1.8e-15	-0.041046	0.0171602	0.01676
rs1477887	4	18514827	G	A	0.00764254	0.00356335	0.032	0.0138	0.0017	2e-15	-0.0179603	0.0164221	0.2741
rs2192158	4	55505360	G	A	0.00550596	0.0035765	0.124	-0.0129	0.0017	8.3e-14	-0.0119714	0.0164179	0.4659
rs6448587	4	28561990	C	A	-0.00458991	0.00465795	0.324	-0.0167	0.0023	2.3e-13	-0.032564	0.0207235	0.1161
rs326889	4	112713436	C	T	0.00191917	0.00363991	0.598	0.0129	0.0018	2.4e-13	0.0275179	0.0168085	0.1016
rs1522569	4	171632637	G	T	0.000860188	0.00467881	0.854	-0.0164	0.0022	2.9e-13	0.00060018	0.0210004	0.9772
rs13109980	4	140886963	A	G	-0.0221816	0.00271803	3.37e-16	-0.0134	0.0018	3.2e-13	-0.0471698	0.0180345	0.008909
rs4148155	4	89054667	G	A	0.0109293	0.00568185	0.0543	-0.0188	0.0026	5e-13	0.00420885	0.0267119	0.8748
rs11945861	4	65700865	A	G	0.00485354	0.00422447	0.251	-0.0148	0.002	5e-13	0.00692392	0.019287	0.7196
rs13110266	4	162129844	A	G	-0.00197836	0.00361197	0.584	-0.0117	0.0017	1.9e-12	-0.00876151	0.0165712	0.597
rs2850969	4	102183594	C	T	0.00385085	0.00507835	0.448	0.0165	0.0024	1.3e-11	0.0505981	0.0229345	0.02737
rs7683836	4	180167906	A	G	0.004738	0.0035714	0.185	-0.0114	0.0017	6.3e-11	-0.016536	0.0164538	0.3149
rs1345148	4	30843533	C	T	-0.00574941	0.00361462	0.112	0.0111	0.0017	2.5e-10	-0.001998	0.0166006	0.9042
rs1455137	4	145986668	C	A	-0.00194599	0.00366451	0.595	0.0106	0.0017	4.4e-10	0.00109939	0.0164145	0.9466
rs7674623	4	80794681	T	C	0.00443293	0.0044871	0.323	0.0135	0.0022	5.7e-10	-0.0357532	0.0205989	0.08262
rs1323068	4	20263058	A	G	-0.00330607	0.00380486	0.385	-0.0114	0.0018	6.9e-10	0.0156765	0.017619	0.3736
rs6843738	4	103936001	A	G	0.00615694	0.00377506	0.103	-0.0107	0.0017	7.2e-10	0.0508832	0.0173144	0.003295
rs17538472	4	163038241	T	C	-5.74e-05	0.00444448	0.99	0.0129	0.0022	4.2e-09	0.0321101	0.0204682	0.1167
rs6827083	4	153075491	G	A	0.0118489	0.00358893	0.000939	0.0097	0.0016	4.8e-09	-0.00430927	0.0164703	0.7936
rs925421	4	60253877	G	A	-0.0108845	0.00404798	0.00718	-0.0116	0.002	5.8e-09	0.00359354	0.0191306	0.851
rs1866510	4	44514468	T	C	-0.00163556	0.0037424	0.662	-0.0105	0.0018	8.1e-09	0.0109598	0.0173589	0.5278
rs7694732	4	115124089	G	A	0.00209635	0.00358993	0.559	-0.0099	0.0017	8.7e-09	-0.00767051	0.0163858	0.6397
rs1492767	4	55221467	T	C	-0.00313681	0.0035563	0.378	0.0094	0.0016	1e-08	0.0199007	0.0165434	0.229
rs2307111	5	75003678	C	T	-0.00462061	0.00364155	0.204	-0.0265	0.0016	1.6e-58	0.0166376	0.0167892	0.3217
rs2304607	5	87988733	G	A	0.00444057	0.00521879	0.395	0.032	0.0025	1.7e-36	0.00757126	0.0233075	0.7453
rs7715256	5	153537893	T	G	0.0100919	0.00359966	0.00505	-0.0166	0.0016	2.2e-24	-0.00757126	0.0164286	0.6449
rs2611742	5	95856501	C	T	0.00544873	0.00362444	0.133	0.0152	0.0017	3.7e-18	0.0186733	0.0164496	0.2563
rs12514473	5	80818639	C	T	0.00465196	0.00421169	0.269	-0.0167	0.002	8.8e-17	0.00270365	0.0195129	0.8898
rs13174863	5	139080745	G	A	-0.00439515	0.00499256	0.379	0.0192	0.0023	2.9e-16	-0.00618086	0.0244468	0.8004
rs7711753	5	122733317	A	G	0.0026672	0.00358993	0.457	-0.0134	0.0016	3.4e-16	0.0221528	0.0163672	0.1759
rs7730004	5	43191033	T	C	0.0108035	0.00377506	0.00421	0.0148	0.0018	9.1e-16	-0.0411419	0.0174233	0.01821
rs12189178	5	50914726	T	C	0.0231464	0.0095051	0.0149	0.0364	0.0046	2.2e-15	-0.0485044	0.0554599	0.3818
rs2190788	5	144484261	T	G	0.000936667	0.00382393	0.806	0.0141	0.0019	2.9e-14	0.040822	0.0177829	0.0217
rs329124	5	133865452	G	A	-0.01378	0.0035941	0.000123	-0.0131	0.0017	5.3e-14	0.0336602	0.0166409	0.0431
rs2367112	5	64168193	G	T	-0.00335622	0.00355559	0.345	-0.0119	0.0016	2.3e-13	-0.0176549	0.0161496	0.2743
rs6449531	5	60712212	A	G	-0.00225052	0.00371999	0.545	-0.0127	0.0018	2.1e-12	-0.0265446	0.0170499	0.1195
rs3822683	5	96080883	G	A	-0.00153699	0.00431291	0.721	-0.0145	0.0021	6.1e-12	0.0367677	0.0195552	0.06008
rs7716275	5	137631073	T	G	-0.000297462	0.00452051	0.948	-0.0132	0.0021	2.2e-10	0.0295318	0.020857	0.1568
rs25832	5	66175682	G	A	-0.00201055	0.00398149	0.613	-0.0118	0.0019	9.2e-10	0.0389487	0.0183281	0.03358
rs4518345	5	27185904	A	G	-0.000417674	0.00394665	0.916	-0.0117	0.0019	1e-09	0.00924258	0.0179891	0.6074
rs248139	5	167352783	A	G	0.00270194	0.00447842	0.547	0.0133	0.0022	1.2e-09	-0.0120274	0.0208212	0.5635
rs17056301	5	158271680	C	T	0.00371566	0.00407357	0.362	0.0118	0.002	2.4e-09	0.0287818	0.0186018	0.1218
rs2028269	5	79308315	A	G	0.0161645	0.00260178	5.19e-10	0.0052	0.0018	0.0029	-0.00628024	0.0165595	0.7045
rs3909281	5	165096435	G	T	0.0210672	0.00255477	1.62e-16	0.005	0.0018	0.0043	0.0176434	0.0166501	0.2893
rs6874731	5	80263865	G	T	0.0153179	0.00254945	1.83e-09	0.0034	0.0018	0.056	0.000499875	0.0178031	0.9776
rs4044321	5	166989513	G	A	-0.022641	0.00266088	1.75e-17	-0.0037	0.0019	0.06	0.0142973	0.016995	0.4002
rs6890961	5	166778503	T	C	-0.0193109	0.00263031	2.13e-13	0.003	0.0018	0.1	0.00742752	0.0187048	0.6913
rs359431	5	173288534	T	C	-0.0141982	0.00256669	3.16e-08	0.0026	0.0016	0.11	-0.00210221	0.0160667	0.8959
rs11956866	5	161018271	G	T	-0.0148382	0.00257133	7.82e-09	0.0021	0.0016	0.19	0.00370686	0.0163647	0.8208
rs12517438	5	30842054	G	T	0.0153545	0.00255553	1.89e-09	-0.0005	0.0017	0.79	0.0101514	0.0166679	0.5425
rs3843905	5	165427280	T	C	-0.0151458	0.00259749	5.41e-09	0.0001	0.0018	0.93	0.00230265	0.0168029	0.891
rs987237	6	50803050	G	A	-0.000774314	0.00462741	0.867	0.0409	0.0021	9.3e-84	-0.0106432	0.0211975	0.6156
rs2814992	6	34617144	G	A	0.0062204	0.00379265	0.101	0.0245	0.0017	4.1e-45	0.00410843	0.017501	0.8144
rs13191362	6	163033350	G	A	-0.00330759	0.00539409	0.54	-0.0236	0.0025	5.9e-21	-0.0235212	0.0254936	0.3562
rs9294260	6	83433228	A	G	-0.000359511	0.00355969	0.92	0.0147	0.0016	1.8e-19	0.0325232	0.0164263	0.04771
rs901630	6	98539519	T	C	0.00254336	0.00364829	0.486	-0.0146	0.0017	1.9e-18	-0.0304592	0.0173482	0.07913
rs2357760	6	120213880	A	G	0.0134738	0.00378083	0.000366	0.0145	0.0017	6.8e-17	0.0309171	0.0173049	0.074
rs1178060	6	50914343	A	G	-0.016095	0.00515452	0.00179	0.0193	0.0023	6.8e-17	0.0196065	0.0232074	0.3982
rs2228213	6	12124855	A	G	-0.0119101	0.00374762	0.00145	-0.0139	0.0017	4.6e-16	-0.0209172	0.0173101	0.2269
rs498240	6	31892592	A	G	-0.0308503	0.00739579	3.05e-05	-0.0267	0.0033	1.6e-15	-0.173701	0.0371107	2.86e-06
rs998584	6	43757896	A	C	0.000557077	0.00355903	0.876	-0.0131	0.0017	1.3e-14	-0.0210194	0.0177865	0.2373
rs2185027	6	153381622	C	A	0.0097712	0.0039179	0.0126	0.0135	0.0018	5e-14	-0.00803217	0.017772	0.6513
rs2781668	6	131897278	T	C	0.00656149	0.00471088	0.164	0.0169	0.0023	4e-13	0.0355236	0.0225573	0.1153
rs9349239	6	42676480	G	A	0.00171301	0.00355645	0.63	-0.0122	0.0017	1.3e-12	-0.00631993	0.016231	0.697
rs10499276	6	154309808	T	C	0.0111755	0.00530368	0.0352	0.0172	0.0025	2.2e-12	-0.0105442	0.0242118	0.6632
rs9367368	6	13189275	C	T	0.00151254	0.0038543	0.694	-0.0121	0.0018	1e-11	-0.0133892	0.0177439	0.4505
rs487060	6	160774459	T	C	0.00344642	0.0035604	0.333	0.011	0.0016	1.6e-11	0.00190181	0.0161399	0.9062
rs9688431	6	73922654	C	T	0.0111859	0.00759347	0.14	-0.0231	0.0035	2.4e-11	-0.0175452	0.0361361	0.6273
rs7760082	6	21919387	A	G	-0.00178941	0.00378083	0.636	-0.0122	0.0018	2.9e-11	0.024595	0.0175129	0.1602
rs6569648	6	130349119	T	C	0.00724266	0.0041746	0.0828	-0.0126	0.0019	3.7e-11	0.0583632	0.0193669	0.002582
rs11753081	6	20705590	G	T	0.00163567	0.00472178	0.729	-0.0138	0.0021	8.9e-11	0.0113643	0.0209607	0.5877
rs9362662	6	90296588	G	A	-0.00419568	0.00355872	0.239	-0.0112	0.0017	1.2e-10	0.018979	0.0163214	0.2449
rs7748777	6	41133806	A	G	0.00454925	0.00357423	0.204	0.0105	0.0016	1.6e-10	0.0429637	0.0164078	0.008832
rs419261	6	33554147	C	T	-0.00794903	0.00362444	0.0282	-0.0106	0.0017	1.9e-10	-0.0758017	0.0168843	7.14e-06
rs13201877	6	137675541	G	A	0.00991835	0.0051703	0.0551	0.0152	0.0024	2.7e-10	0.00310481	0.0240783	0.8974
rs9463175	6	9510030	T	C	-0.00726642	0.0037424	0.0522	-0.0108	0.0017	4.2e-10	-0.0173486	0.0170815	0.3098
rs6921533	6	73742334	C	T	-0.00672467	0.00392191	0.0866	-0.0118	0.0019	5.6e-10	0.015578	0.0182141	0.3924
rs1853639	6	87606842	A	G	0.000805115	0.00368637	0.827	-0.0111	0.0018	1.2e-09	0.0111621	0.0204889	0.5859
rs6900723	6	23876240	C	T	-0.0028422	0.00380486	0.455	0.0112	0.0018	1.4e-09	-0.0251803	0.0173804	0.1474
rs847747	6	40080069	T	G	-0.00330381	0.00387213	0.393	-0.0113	0.0019	2.1e-09	0.0251803	0.0177237	0.1554
rs17757975	6	38214150	C	T	-0.0086144	0.00513892	0.0938	-0.0143	0.0024	4.2e-09	0.00863719	0.0234986	0.7132
rs1020548	6	56810539	A	G	-0.00654645	0.00470008	0.163	-0.0132	0.0023	6.6e-09	0.0240095	0.0213691	0.2612
rs9475173	6	55013291	A	G	0.00113787	0.00373727	0.761	0.0108	0.0019	6.6e-09	-0.00994933	0.0179412	0.5792
rs12530388	6	101329173	C	A	-0.0183617	0.00254876	5.83e-13	-0.0094	0.0017	4.5e-08	0.0175452	0.0161162	0.2763
rs118202	6	111658371	T	G	-0.0367484	0.00326089	1.9e-29	-0.009	0.0022	5e-05	-0.00712533	0.0206935	0.7306
rs160631	6	52895230	G	T	-0.0172628	0.00287315	1.87e-09	-0.0062	0.002	0.0014	0.00229736	0.0184117	0.9007
rs12195240	6	98636905	A	G	0.0249108	0.0028224	1.08e-18	-0.0055	0.0019	0.004	0.0149106	0.0177768	0.4016
rs6568832	6	97702876	A	G	0.018869	0.00295768	1.74e-10	0.0045	0.002	0.025	-0.00786896	0.0189338	0.6777
rs619087	6	94175279	G	A	0.0142703	0.00257973	3.1e-08	-0.0037	0.0017	0.035	-0.0199987	0.0165606	0.2272
rs10945141	6	69470709	A	G	0.0181417	0.00289389	3.59e-10	-0.0037	0.002	0.057	-0.00059982	0.0198554	0.9759
rs17207196	7	75101065	T	C	-0.00701496	0.0036081	0.0518	-0.0221	0.0018	2.1e-35	0.0220411	0.0172256	0.2007
rs11496125	7	103417557	T	C	0.00107039	0.00359198	0.766	0.0169	0.0017	3e-22	-0.00531409	0.0165882	0.7487
rs13227658	7	113353254	T	C	-0.00114556	0.00356943	0.748	-0.0157	0.0017	1.7e-19	-0.0107577	0.016433	0.5127
rs215632	7	32368524	G	A	-0.0119298	0.00369927	0.00124	-0.0152	0.0018	3.7e-17	-0.010841	0.0169321	0.522
rs10269783	7	49616203	A	G	0.00222303	0.00363991	0.541	0.0133	0.0017	1.4e-15	-0.00309521	0.0166586	0.8526
rs13247665	7	93232057	C	T	0.0043467	0.00372727	0.243	0.0139	0.0018	1.4e-14	0.0101514	0.0184463	0.5821
rs13227433	7	74094721	G	T	0.000998724	0.00408409	0.807	0.0156	0.002	1.4e-14	0.0100503	0.0194044	0.6045
rs799449	7	44784697	T	C	-0.000848832	0.00357423	0.812	0.013	0.0017	8.7e-14	-0.00846408	0.0167342	0.613
rs4725984	7	150668514	C	T	0.0074123	0.00372482	0.0466	0.0128	0.0017	1.4e-13	0.00806737	0.0177625	0.6497
rs3807566	7	50564204	T	G	-0.00132143	0.00358324	0.712	-0.0127	0.0017	2e-13	0.00924258	0.0163045	0.5708
rs4718966	7	70040558	T	C	0.00840595	0.00361066	0.0199	0.0127	0.0018	4.6e-13	0.0294617	0.016488	0.07396
rs4722672	7	27231762	T	C	-0.0064378	0.00454088	0.156	-0.0151	0.0021	1.8e-12	-0.00883895	0.0214013	0.6796
rs740157	7	77055885	G	A	0.000760272	0.00358794	0.832	-0.0116	0.0016	1.8e-12	0.0172479	0.0163716	0.2921
rs11971041	7	26698848	G	A	-0.00206666	0.00634771	0.745	0.021	0.0031	1e-11	0.0171462	0.0290693	0.5553
rs849135	7	28196413	A	G	0.00346164	0.00355719	0.331	0.0109	0.0016	2e-11	-0.0425944	0.0162706	0.008848
rs4307239	7	24354300	G	A	-0.000953458	0.00357073	0.789	0.0115	0.0017	3.9e-11	-0.00853633	0.0168296	0.612
rs7784465	7	6418275	C	T	0.00286007	0.0051703	0.58	0.0164	0.0025	1.1e-10	0.0318003	0.0237836	0.1812
rs1544459	7	77417584	C	T	0.00852586	0.00357423	0.017	0.0103	0.0016	2.2e-10	0.0165621	0.0162364	0.3077
rs1229057	7	39054538	T	C	-0.00133592	0.0054906	0.808	0.017	0.0027	2.8e-10	-0.0123237	0.0254263	0.6279
rs3800649	7	137424509	A	G	-0.0053174	0.00416491	0.201	0.0122	0.0019	3.2e-10	0.0153167	0.0182377	0.401
rs4722398	7	3125220	T	C	-0.00243531	0.00525211	0.643	0.0158	0.0025	3.6e-10	-0.0115332	0.024491	0.6377
rs11773362	7	147668180	T	C	0.00448466	0.00375026	0.231	-0.0111	0.0018	1.5e-09	0.00843548	0.0173334	0.6265
rs6463489	7	5542513	C	T	0.0100279	0.00570465	0.0786	-0.0157	0.0026	3.1e-09	0.00647897	0.026847	0.8093
rs2283093	7	126721231	T	C	-0.00476476	0.00434961	0.274	0.0127	0.0021	3.1e-09	-0.0041912	0.0199134	0.8333
rs6968554	7	17287106	G	A	-0.00406438	0.00369489	0.272	0.01	0.0017	3.5e-09	0.0281937	0.0172967	0.1031
rs972283	7	130466854	G	A	-0.00271504	0.00355584	0.445	-0.0096	0.0016	5.1e-09	-0.0358497	0.0165948	0.03075
rs10953620	7	109173373	A	C	-0.0070434	0.003562	0.048	-0.0101	0.0017	5.4e-09	0.015578	0.0163263	0.34
rs11762736	7	96630637	G	A	-0.0216738	0.00375026	7.34e-09	-0.0058	0.0019	0.0017	-0.0199987	0.0203484	0.3257
rs10279261	7	133589846	A	G	-0.0188726	0.00262221	6.05e-13	-0.0029	0.0018	0.096	0.013592	0.0167392	0.4168
rs1405348	8	77228222	G	A	-0.0110094	0.00358324	0.00213	0.0204	0.0017	6.2e-32	-0.0130852	0.0164305	0.4258
rs11783247	8	10788875	T	C	-0.0112703	0.00358012	0.00165	-0.0169	0.0016	1.2e-24	-0.00458945	0.0171332	0.7888
rs1431659	8	73439070	G	A	0.00968237	0.00399975	0.0155	-0.0196	0.0019	6e-24	0.0018982	0.0177844	0.915
rs2721965	8	116662038	C	A	0.00327858	0.00375832	0.383	-0.0171	0.0018	1.1e-20	-0.00876151	0.0174548	0.6157
rs13263601	8	14095900	C	A	-0.00310842	0.00375026	0.407	0.0154	0.0018	2.2e-17	0.016841	0.0172101	0.3278
rs12680842	8	95582606	G	A	-0.00825745	0.00378083	0.029	-0.0133	0.0018	4.4e-14	-0.000500125	0.0162187	0.9754
rs733594	8	85077686	T	C	-0.00172103	0.00399055	0.667	0.0138	0.0018	5.9e-14	0.0104453	0.0183403	0.569
rs1362910	8	30856464	G	A	-0.00655983	0.00360561	0.0689	-0.0121	0.0017	1.2e-12	-0.00080032	0.0169768	0.9624
rs16907751	8	81375457	T	C	-0.00148537	0.00604888	0.806	-0.0209	0.003	1.6e-12	0.0010005	0.026253	0.9696
rs16932761	8	67202787	A	G	0.00314359	0.0040788	0.441	-0.014	0.002	1.7e-12	0.0001	0.0173444	0.9954
rs1982441	8	28021769	T	G	0.00728764	0.00521879	0.162	0.0175	0.0026	7e-12	-0.0141001	0.0235234	0.5489
rs3808434	8	116559435	G	A	0.00612199	0.0035765	0.0872	-0.011	0.0016	1.3e-11	-0.0144944	0.0163349	0.3749
rs7844647	8	34503776	C	T	0.00252884	0.00401859	0.529	-0.0123	0.0018	2.8e-11	-0.0132123	0.0182751	0.4697
rs10110727	8	14324437	A	G	-0.00489426	0.00390605	0.211	0.0135	0.002	3.2e-11	0.0115666	0.0178845	0.5178
rs11781222	8	23389571	C	T	0.00383392	0.00528628	0.468	-0.0158	0.0024	5.3e-11	-0.0200967	0.0252563	0.4262
rs4366093	8	20639811	C	T	-0.000955723	0.00378374	0.801	0.0121	0.0018	6.7e-11	0.00330546	0.0173378	0.8488
rs4737183	8	64720693	G	A	0.0118168	0.00356289	0.00091	-0.0112	0.0017	1.1e-10	0.00762903	0.016307	0.6399
rs2100814	8	28118130	A	G	0.0063322	0.0036081	0.0795	0.0113	0.0017	1.2e-10	-0.0223484	0.0164697	0.1748
rs2170382	8	74689288	T	C	0.0104354	0.00565938	0.0652	0.0172	0.0027	2.4e-10	0.000500125	0.0271442	0.9853
rs7006629	8	87519542	T	C	0.00620777	0.0035604	0.0811	0.0109	0.0017	2.5e-10	-0.0121262	0.0162129	0.4545
rs1700137	8	89461609	T	C	-0.00648077	0.00388691	0.0955	-0.0121	0.0019	2.5e-10	0.00707491	0.0176719	0.6889
rs11781699	8	118863061	C	T	0.00507722	0.00455948	0.265	0.0132	0.0021	3.1e-10	-0.00995033	0.0214933	0.6434
rs17446091	8	27167942	C	T	0.00633707	0.00446982	0.157	0.0123	0.002	1.8e-09	-0.0163654	0.02009	0.4153
rs16906845	8	138215228	A	G	0.00538338	0.00745108	0.47	-0.0225	0.0038	2.2e-09	-0.0205866	0.0339785	0.5446
rs6986430	8	93048104	C	T	-0.0243377	0.00306383	1.99e-15	-0.0064	0.0021	0.0018	-0.00924258	0.0192426	0.631
rs13261666	8	59814666	T	G	-0.0199946	0.00254962	4.36e-15	-0.0053	0.0017	0.0019	0.0113643	0.0162078	0.4832
rs11783093	8	27425349	T	C	-0.0471243	0.00349308	2.07e-41	0.0045	0.0024	0.054	-0.0340149	0.0224654	0.13
rs290601	8	115374642	T	C	0.0163102	0.0028566	1.14e-08	0.0038	0.0021	0.072	0.00219758	0.0179945	0.9028
rs7836565	8	52569449	T	C	-0.0155084	0.00283144	4.36e-08	0.0033	0.0019	0.085	0.0103534	0.0180202	0.5656
rs6993429	8	92733282	A	C	-0.0190505	0.00255947	9.87e-14	-0.0012	0.0017	0.49	-0.0371828	0.0162807	0.02238
rs6474945	9	15670492	T	G	2.25e-05	0.0035735	0.995	-0.0186	0.0016	4.7e-30	-0.0231304	0.0163518	0.1572
rs10118701	9	103061366	G	A	0.00604002	0.00380486	0.112	0.0163	0.0018	1.1e-18	0.0226547	0.0172197	0.1883
rs1928295	9	120378483	C	T	-0.01134	0.00358602	0.00153	-0.0141	0.0016	5.4e-18	-0.0167588	0.0163445	0.3052
rs10962549	9	16719445	T	C	0.0152429	0.00482505	0.00158	0.0198	0.0023	2.5e-17	0.0321101	0.0216645	0.1383
rs13290794	9	37183628	A	G	0.00734345	0.00369489	0.0467	-0.0141	0.0018	1.9e-15	0.0210194	0.016775	0.2102
rs17820822	9	11831420	G	T	-0.00518469	0.00372239	0.164	-0.0143	0.0018	2.9e-15	-0.00873807	0.0170308	0.6079
rs4744275	9	96482633	A	G	0.00027085	0.00403311	0.946	0.0144	0.0018	7e-15	0.0114655	0.0185128	0.5357
rs13292976	9	129467340	T	C	0.00532294	0.0035806	0.137	0.0131	0.0017	3.1e-14	-0.00618086	0.0162283	0.7033
rs10818810	9	126096522	A	G	0.00333093	0.00365177	0.362	0.0126	0.0017	1.1e-13	-0.027907	0.0170212	0.1011
rs7874154	9	27777012	C	T	0.00455491	0.00355679	0.2	0.0127	0.0017	1.8e-13	0.000700245	0.0174552	0.968
rs3902840	9	129419025	A	G	0.00439931	0.00624032	0.481	0.0222	0.003	3.2e-13	-0.00707491	0.0289908	0.8072
rs6477694	9	111932342	T	C	-0.00568293	0.00369927	0.125	-0.0123	0.0017	3.8e-13	-0.0308717	0.0169478	0.06852
rs7869771	9	94180627	C	A	0.00183282	0.00400909	0.647	-0.014	0.0019	4.9e-13	-0.0132123	0.0184617	0.4742
rs10971712	9	33820938	T	C	0.0150461	0.00553105	0.00653	-0.0197	0.0027	6.4e-13	-0.0281987	0.0261946	0.2817
rs10797115	9	92191256	T	C	-0.00223767	0.00356943	0.531	0.0124	0.0017	9.9e-13	0.0666301	0.0164694	5.22e-05
rs4740383	9	133783566	A	G	0.00431928	0.00361197	0.231	0.0126	0.0018	1.9e-12	-0.00080032	0.0163669	0.961
rs7024334	9	109072075	G	T	-0.00874272	0.00429163	0.0416	-0.0138	0.002	3.1e-12	-0.0207825	0.0193577	0.283
rs7042372	9	6959840	G	A	-0.00595992	0.00376939	0.114	-0.0122	0.0018	3.8e-11	-0.0125213	0.01708	0.4635
rs10818938	9	127049237	A	G	0.00454095	0.00358993	0.207	0.0114	0.0017	5.1e-11	-0.0114344	0.0164919	0.4881
rs450231	9	101481205	A	G	0.00123199	0.00427629	0.773	-0.0127	0.002	2.1e-10	-0.0164343	0.0187673	0.3812
rs1865341	9	8845911	T	C	-0.000725623	0.0041686	0.862	0.0128	0.002	2.5e-10	-0.0238142	0.0190722	0.2118
rs7865157	9	122631560	T	C	-0.00111386	0.0057751	0.847	0.0177	0.0028	3.7e-10	-0.00020002	0.0354649	0.9955
rs3739733	9	88897891	G	A	-0.00343003	0.00427089	0.422	-0.0132	0.0021	5.3e-10	-0.0179381	0.0196294	0.3608
rs11792069	9	140646121	G	A	-0.00351058	0.00459774	0.445	-0.0145	0.0024	6.5e-10	-0.0044899	0.0241982	0.8528
rs10989568	9	104396304	G	A	0.000349107	0.00355935	0.922	-0.0107	0.0017	6.6e-10	-0.0129839	0.0163174	0.4262
rs3829849	9	129390800	T	C	-0.000910985	0.00368847	0.805	0.0098	0.0017	5.9e-09	0.00080032	0.0177318	0.964
rs11790280	9	14651283	C	T	0.00565027	0.00367024	0.124	0.0103	0.0018	7.1e-09	0.0240095	0.0168014	0.153
rs7026534	9	134907263	G	T	-0.016603	0.00279052	2.68e-09	-0.0095	0.0019	5e-07	-0.0350056	0.0178408	0.04975
rs2378662	9	86707289	A	G	0.0152121	0.00255675	2.67e-09	0.0063	0.0018	0.00041	0.0201007	0.0180823	0.2663
rs7024924	9	8282399	C	T	0.0188918	0.00336069	1.9e-08	0.0041	0.0023	0.07	0.00722605	0.0214662	0.7364
rs11791671	9	3398679	T	C	0.0278504	0.00508476	4.24e-08	0.0058	0.0033	0.077	-0.0506931	0.0345577	0.1424
rs7867822	9	20676454	G	A	-0.015097	0.00271589	2.76e-08	0.0025	0.0018	0.17	-0.01262	0.0173347	0.4666
rs7903146	10	114758349	T	C	0.00452473	0.00393827	0.25	-0.0181	0.0018	1.3e-23	0.0328332	0.0180455	0.06884
rs577525	10	99769388	C	T	0.0010539	0.00375673	0.779	0.0166	0.0017	9.7e-22	0.031111	0.0164805	0.05906
rs17094222	10	102395440	C	T	0.00293565	0.00439579	0.504	0.0181	0.002	2.2e-19	-0.00468899	0.0207949	0.8216
rs7899106	10	87410904	G	A	-0.00456252	0.00810355	0.573	0.0331	0.0037	1e-18	0.0720332	0.0378722	0.05717
rs17636031	10	126594078	C	T	-0.00288486	0.00398149	0.469	0.016	0.0019	1.2e-17	0.0207825	0.0220351	0.3456
rs7893571	10	16750129	T	G	0.00600394	0.00378965	0.113	0.0136	0.0018	1.8e-13	0.0293258	0.0173376	0.09075
rs845084	10	125220036	A	G	-0.00744212	0.00404798	0.0661	0.014	0.002	1.3e-12	0.0195085	0.0183187	0.2869
rs12098284	10	76047464	T	C	0.0108245	0.00553105	0.0502	0.0178	0.0026	1.8e-11	0.00468899	0.0253408	0.8532
rs10883553	10	102635475	A	C	0.0042865	0.00357208	0.231	0.0119	0.0018	1.9e-11	-0.0212236	0.0174881	0.2249
rs3781099	10	27318776	T	C	0.0098702	0.00649412	0.129	0.021	0.0031	2.5e-11	0.0036065	0.0293491	0.9022
rs2631681	10	93032943	T	C	-0.0041958	0.0037987	0.269	-0.0113	0.0017	8.9e-11	0.0132879	0.0173785	0.4445
rs3851083	10	33862727	A	G	-0.00368396	0.00359518	0.306	-0.0102	0.0016	4.1e-10	0.0125213	0.0165534	0.4494
rs11251352	10	2585792	G	A	0.00145404	0.00363509	0.689	0.0109	0.0018	7e-10	-0.00974735	0.0166941	0.5593
rs1291821	10	11133823	G	A	0.014493	0.00255405	1.39e-08	0.0056	0.0017	0.0012	0.0154796	0.0163514	0.3438
rs11192347	10	106929313	A	G	-0.02645	0.00427392	6.15e-10	0.0066	0.0028	0.017	-0.0201947	0.0268457	0.4519
rs10905461	10	8803551	C	T	-0.0163915	0.00293456	2.36e-08	0.0012	0.002	0.54	-0.0174514	0.0186922	0.3505
rs2796793	10	36634124	A	G	0.0144814	0.00255996	1.55e-08	-0.0003	0.0017	0.88	0.0365603	0.0163561	0.0254
rs6265	11	27679916	T	C	-0.0292755	0.00326089	2.81e-19	-0.0412	0.0021	1e-86	-0.00722605	0.0206114	0.7259
rs7124681	11	47529947	A	C	-0.00812205	0.00362867	0.0252	0.0263	0.0016	3.2e-58	-0.020611	0.0166734	0.2164
rs1048932	11	115044850	A	C	-0.00367213	0.00360081	0.309	-0.016	0.0017	3.8e-22	-0.0733237	0.0166641	1.08e-05
rs900144	11	13294268	T	C	-0.013828	0.00358234	0.000115	0.0166	0.0017	8.7e-22	-0.00591747	0.0165451	0.7206
rs7102454	11	65594820	C	T	0.00397963	0.00372727	0.285	0.0158	0.0018	2.4e-18	-0.0404054	0.0175299	0.02117
rs1789165	11	69481969	A	G	-0.000308956	0.003706	0.934	0.0138	0.0017	8e-16	0.0201947	0.0171762	0.2397
rs12364470	11	134601012	G	T	-0.00768576	0.00476651	0.107	0.0178	0.0022	1.1e-15	-0.0243023	0.0230198	0.2911
rs329651	11	133767622	T	G	0.00294784	0.00455948	0.518	0.0164	0.0021	9e-15	0.00608147	0.0219878	0.7821
rs1782507	11	30243868	T	G	-0.00312416	0.00375832	0.406	-0.0135	0.0018	1.3e-13	-0.0361454	0.0169628	0.0331
rs1003081	11	118913993	T	C	0.00224021	0.0035735	0.531	0.0121	0.0016	1.3e-13	-0.0171462	0.0163799	0.2952
rs4936175	11	132641959	C	T	0.00587941	0.0035781	0.101	0.0122	0.0017	1.4e-12	-0.00409162	0.0162917	0.8017
rs10840606	11	2234690	G	A	-0.0073432	0.00460754	0.111	0.0164	0.0024	3.2e-12	-0.005286	0.0217179	0.8077
rs7948120	11	28763321	T	C	-0.00416355	0.00406321	0.305	-0.0132	0.0019	7.3e-12	0.0210194	0.0201466	0.2968
rs7941030	11	122522375	C	T	-0.00394255	0.00364489	0.28	0.0112	0.0017	2e-11	0.0694573	0.016624	2.94e-05
rs587230	11	69299771	G	A	0.00103212	0.00484933	0.832	-0.0149	0.0023	4.7e-11	-0.00229736	0.0224796	0.9186
rs7123876	11	72444583	C	T	0.0119101	0.00409478	0.00364	0.0119	0.0019	2.2e-10	0.0657125	0.0187338	0.000452
rs2605603	11	93221105	A	G	-0.000568283	0.00355872	0.873	-0.0103	0.0016	2.5e-10	-0.0246001	0.016116	0.1269
rs223051	11	32131303	T	C	-0.00169032	0.0037987	0.656	0.0112	0.0018	1.1e-09	-0.00964638	0.0172854	0.5768
rs1037587	11	11796727	T	C	0.00133681	0.00357278	0.708	0.0106	0.0017	1.1e-09	-0.0232686	0.0164495	0.1572
rs12420725	11	117017530	G	A	0.0134662	0.00758736	0.0759	0.0226	0.0037	1.3e-09	-0.0794579	0.0363518	0.02883
rs10838122	11	43551416	C	T	-0.00625166	0.00355645	0.0788	0.0105	0.0017	1.5e-09	-0.0163654	0.0164396	0.3195
rs10830452	11	89966202	G	A	-0.000447662	0.00379702	0.906	0.0111	0.0018	2.1e-09	-0.0356567	0.0175396	0.04206
rs7117238	11	78040259	A	G	0.0114533	0.00486166	0.0185	-0.0131	0.0022	2.5e-09	0.039413	0.0215222	0.06706
rs3134438	11	122765667	A	C	-0.0037159	0.00397702	0.35	0.0113	0.0019	6.1e-09	-0.0172504	0.0183736	0.3478
rs719802	11	113234679	C	T	-0.00293962	0.00365177	0.421	-0.0101	0.0018	9.5e-09	-0.0209172	0.016888	0.2155
rs586699	11	92289734	A	G	-0.0148033	0.00255762	7.29e-09	0.0056	0.0017	0.0013	0.0144944	0.016236	0.372
rs1834306	11	122023187	G	A	-0.0144852	0.00258089	1.96e-08	-0.005	0.0018	0.005	0.00019998	0.015342	0.9896
rs540860	11	121530888	G	A	0.0176086	0.00255762	5.75e-12	-0.0042	0.0017	0.014	0.0110388	0.0165666	0.5052
rs2010921	11	132098205	A	G	0.0174291	0.00275235	2.47e-10	-0.0038	0.0019	0.043	-0.0194887	0.0181375	0.2826
rs644740	11	65561468	T	C	-0.0140785	0.00255762	3.67e-08	-0.0028	0.0016	0.082	-0.0645385	0.0165622	9.75e-05
rs238896	11	113994505	A	G	-0.0168674	0.00254865	3.65e-11	-0.0019	0.0017	0.26	0.0175452	0.0162644	0.2807
rs1713676	11	113660576	G	A	-0.0167262	0.00255073	5.38e-11	-0.0018	0.0017	0.28	0.0148091	0.0164848	0.369
rs2959084	11	46078656	A	G	0.0170799	0.00279286	9.82e-10	-0.0015	0.0018	0.39	0.0145047	0.0177906	0.4149
rs2939756	11	41436297	A	G	-0.0156997	0.00255018	7.45e-10	0.0006	0.0017	0.75	0.0234235	0.016555	0.1571
rs7929518	11	85980958	G	A	0.0192363	0.00304152	2.55e-10	0.0004	0.0021	0.84	-0.0365603	0.0192242	0.0572
rs7138803	12	50247468	A	G	-0.00379854	0.00367219	0.301	0.03	0.0017	2.3e-71	0.0405095	0.0168672	0.01632
rs11611246	12	939480	T	G	-0.00463962	0.00440373	0.293	0.024	0.002	5e-32	-0.000899595	0.0214198	0.9665
rs4764949	12	103658096	G	A	0.00177346	0.00378965	0.64	-0.0184	0.0018	1.7e-23	-0.00895974	0.017424	0.6071
rs2733287	12	41880909	C	A	-0.00265415	0.0035563	0.455	0.0157	0.0017	6.8e-20	0.0139975	0.0163006	0.3905
rs11611496	12	108413828	A	G	-0.0203411	0.00425066	1.75e-06	-0.0169	0.002	1.7e-16	0.0103534	0.0194864	0.5952
rs651548	12	99560183	G	A	-0.00359611	0.00369927	0.331	-0.0139	0.0018	2e-14	0.0292675	0.0168034	0.08155
rs7133378	12	124409502	A	G	-0.00464415	0.00381747	0.224	0.0125	0.0018	9.4e-13	0.0195907	0.0185146	0.29
rs10744146	12	17212881	A	G	-0.000665381	0.00355661	0.852	-0.0122	0.0017	1.4e-12	-0.0226417	0.0162146	0.1626
rs10773049	12	124506631	C	T	-0.00422919	0.00363991	0.246	0.0116	0.0017	4.1e-12	-0.00853633	0.016633	0.6078
rs3887080	12	121661966	A	G	0.0155893	0.00547078	0.00439	0.0181	0.0026	5.1e-12	-0.0332413	0.0251865	0.1869
rs2731222	12	90595383	C	A	-0.0005187	0.00401382	0.897	-0.0131	0.0019	1.5e-11	-0.0241902	0.0181791	0.1833
rs1819844	12	68205604	G	A	-0.00926356	0.00467881	0.0479	-0.0143	0.0021	2.6e-11	-0.0277824	0.0211507	0.189
rs4759073	12	54653258	A	G	-0.014144	0.00361598	9.01e-05	-0.0116	0.0017	2.8e-11	0.00210221	0.0168137	0.9005
rs7973955	12	118409640	A	G	-0.00966658	0.00393003	0.0139	-0.0126	0.0019	3.7e-11	0.00652122	0.018071	0.7182
rs4766710	12	114437708	G	A	-0.0123448	0.00727422	0.0896	-0.0229	0.0035	3.7e-11	-0.0305292	0.0337434	0.3656
rs17608150	12	110046698	T	C	-0.00585898	0.00657939	0.373	0.0196	0.0031	1.3e-10	0.0497156	0.030897	0.1076
rs11115176	12	82465797	C	T	-0.0102746	0.00418066	0.014	-0.0121	0.0019	2e-10	0.00160128	0.0193655	0.9341
rs2429150	12	2152655	C	A	-0.00157027	0.00361197	0.663	0.0111	0.0018	2.7e-10	-0.0316924	0.0166129	0.05643
rs10876418	12	39428802	T	C	-0.00979409	0.00419533	0.0195	-0.0123	0.0019	2.8e-10	-0.0310141	0.0198182	0.1176
rs621042	12	18789007	A	C	0.00208132	0.00356943	0.56	-0.0107	0.0017	6.3e-10	0.00558438	0.0163127	0.7321
rs10745785	12	97586257	T	C	0.00176154	0.00375561	0.639	-0.0111	0.0018	1.2e-09	-0.00299551	0.0170949	0.8609
rs7975187	12	60964108	G	A	0.00830215	0.00458409	0.0701	0.0128	0.0021	1.4e-09	0.0175452	0.0202051	0.3852
rs4077093	12	51593616	G	T	0.00250141	0.00433474	0.564	-0.0128	0.0022	5.1e-09	-0.0478256	0.0203628	0.01884
rs11057005	12	16748721	G	A	-0.0157139	0.00256607	9.12e-10	-0.0026	0.0018	0.14	-0.0218367	0.0163842	0.1826
rs7134009	12	75263193	C	T	-0.0157969	0.00288411	4.3e-08	-0.0026	0.0019	0.18	0.00349389	0.0179889	0.846
rs13906	12	49952394	T	C	-0.0245297	0.00408829	1.98e-09	-0.0025	0.0028	0.37	-0.00823381	0.0260019	0.7515
rs12429545	13	54102206	A	G	-0.00716416	0.00556046	0.197	0.0316	0.0025	9.6e-38	0.00863719	0.0247305	0.7269
rs1218822	13	28011963	A	G	0.0103247	0.00374762	0.00586	0.0168	0.0017	1.9e-22	0.029753	0.017344	0.08626
rs9595908	13	33184288	C	T	-0.00766721	0.00367615	0.0369	-0.0159	0.0017	4.2e-21	-0.0170538	0.0167668	0.3091
rs9507983	13	28620036	C	T	0.000866043	0.00367615	0.814	0.0156	0.0018	1.4e-18	0.0192848	0.0165774	0.2447
rs2479958	13	111984244	G	A	-0.00341108	0.0035563	0.337	-0.0154	0.0018	1.5e-17	0.00964638	0.0181556	0.5952
rs9540493	13	66205704	G	A	0.00433092	0.00357208	0.226	-0.0139	0.0017	8.1e-17	0.00866237	0.0194709	0.6564
rs1045411	13	31033232	T	C	-0.0150416	0.0039638	0.00015	-0.0148	0.0019	2.3e-15	-0.00259663	0.0200586	0.897
rs9603697	13	40783323	T	C	0.00500284	0.00379265	0.187	0.0141	0.0018	2.6e-14	0.0523465	0.0171625	0.002288
rs9530843	13	79563749	C	A	-0.00501654	0.00358324	0.162	-0.0128	0.0018	4.8e-13	0.00260339	0.017158	0.8794
rs9571687	13	67472713	A	C	0.00469892	0.00382393	0.219	-0.0129	0.0018	2.8e-12	-0.00080032	0.0176827	0.9639
rs1006353	13	28047269	G	A	0.00240394	0.00411667	0.56	-0.0126	0.0019	2.3e-11	-0.0222456	0.0185524	0.2305
rs7334078	13	99120484	C	T	0.00127073	0.00395946	0.748	-0.0121	0.0019	2.2e-10	0.00786896	0.0184238	0.6693
rs9527706	13	58402479	G	A	0.0048659	0.00399975	0.223	0.0115	0.0018	5.1e-10	-0.0157749	0.0183937	0.3911
rs629443	13	76386075	G	T	-0.00921862	0.00413928	0.026	-0.0116	0.0019	1.4e-09	-0.00160128	0.0189335	0.9326
rs892261	13	65884191	C	T	0.00703895	0.0035781	0.0492	0.0103	0.0017	2.2e-09	0.0123237	0.0163608	0.4513
rs1668633	13	78371890	T	C	-0.00735915	0.00359518	0.0407	0.01	0.0017	8.7e-09	0.0118702	0.0163303	0.4673
rs4886207	13	60705792	C	T	-0.0162467	0.00264954	8.78e-10	-0.0084	0.0018	2.4e-06	-0.0331446	0.0167582	0.04795
rs9540731	13	66949370	T	C	-0.0177303	0.00254856	3.42e-12	-0.0058	0.0017	0.00082	0.0189199	0.0162293	0.2437
rs1772572	13	81191176	A	C	-0.0168681	0.00272208	5.62e-10	-0.005	0.0018	0.0069	-0.0123763	0.0173759	0.4763
rs9545155	13	80191873	C	T	-0.0160709	0.00255061	3.04e-10	0.0014	0.0017	0.41	-0.00793137	0.0161662	0.6237
rs17197663	13	38172867	A	G	-0.0215874	0.00385243	2.06e-08	-0.0007	0.0026	0.78	-0.0217345	0.0248564	0.3819
rs7144011	14	79940383	T	G	-0.0104369	0.00433367	0.016	0.0282	0.002	5.2e-47	0.0272684	0.0198069	0.1686
rs10132280	14	25928179	A	C	0.000348996	0.00387774	0.928	-0.0223	0.0018	5.6e-35	-0.0127188	0.0178042	0.475
rs12885454	14	29736838	A	C	-0.00100788	0.00372778	0.787	-0.0185	0.0017	2.4e-27	-0.0185273	0.0172392	0.2825
rs3803286	14	103246470	G	A	-0.00956572	0.0037665	0.0111	-0.0181	0.0018	4.1e-23	-0.0950802	0.0171456	2.93e-08
rs17522122	14	33302882	T	G	0.0102621	0.00356633	0.004	0.0159	0.0017	1.5e-21	0.00975229	0.0169609	0.5653
rs2010281	14	103862322	A	G	-0.0138624	0.00374524	0.000218	-0.0161	0.0017	6.7e-21	0.0837077	0.0169665	8.07e-07
rs12587412	14	47272423	G	T	-0.00475965	0.00373954	0.204	-0.0146	0.0017	4.8e-17	-0.00934352	0.0168888	0.5801
rs1951455	14	91512339	C	T	-0.00751187	0.00394815	0.0571	0.0145	0.0019	4.5e-14	0.0473606	0.018677	0.01122
rs217671	14	62360464	G	A	0.00398481	0.00404388	0.324	0.0144	0.0019	1.3e-13	0.00390762	0.0184985	0.8327
rs12147845	14	101144596	T	C	0.00899862	0.00558071	0.107	0.0199	0.0027	4.5e-13	0.0010005	0.028302	0.9718
rs3902951	14	69789755	G	T	0.00387806	0.00410612	0.345	0.0134	0.002	7e-12	0.0137947	0.0193849	0.4767
rs12888545	14	88308044	G	A	-0.00126889	0.00408471	0.756	0.0136	0.002	9.1e-12	0.0560414	0.0190702	0.003296
rs8016771	14	102649451	G	T	-0.0102978	0.00622111	0.0978	0.019	0.0031	1.1e-09	0.000500125	0.0273301	0.9854
rs1956151	14	40101060	G	A	0.00373379	0.00468558	0.425	0.013	0.0022	7.3e-09	0.00727348	0.0204357	0.7219
rs2925128	14	98362355	T	C	0.0168199	0.00268304	3.67e-10	0.0039	0.0018	0.029	0.0113643	0.0167121	0.4965
rs9323328	14	58653514	G	A	-0.014237	0.00255705	2.55e-08	-0.0015	0.0018	0.41	-0.0132879	0.0176603	0.4518
rs1381287	14	98597552	T	C	0.0180166	0.00255561	1.81e-12	-0.0004	0.0018	0.81	0.0120274	0.0168517	0.4754
rs7164727	15	73093991	T	C	0.00645864	0.00379265	0.0887	0.0182	0.0017	3.3e-25	-0.0224501	0.017374	0.1963
rs7181498	15	95271404	C	T	-0.0163957	0.0037129	9.84e-06	-0.0163	0.0018	1e-19	0.00895974	0.0169461	0.597
rs3736485	15	51748610	G	A	0.00412116	0.0035735	0.25	-0.0134	0.0016	2.5e-16	0.026036	0.0163367	0.111
rs12593036	15	81058652	G	A	-0.00778758	0.00386491	0.0439	-0.0154	0.0019	3.8e-16	-0.0192848	0.0177769	0.278
rs12595749	15	79432359	G	A	-0.00894576	0.00359851	0.0129	-0.0141	0.0017	5.7e-16	-0.00159872	0.0163487	0.9221
rs340025	15	60908307	C	T	0.00860706	0.00361462	0.0172	0.0124	0.0017	1e-13	-0.00059982	0.0152864	0.9687
rs12595158	15	62316035	T	C	0.00707189	0.01204	0.557	-0.0394	0.0054	1.9e-13	-0.00119928	0.0525717	0.9818
rs12439798	15	46584787	T	G	-0.000461129	0.00360081	0.898	0.0125	0.0017	6.9e-13	0.0154796	0.0164193	0.3458
rs11635675	15	63793238	G	T	0.000529134	0.00373222	0.887	-0.0124	0.0018	1.3e-11	-0.031983	0.0171043	0.0615
rs4284600	15	31843528	C	T	-9.86e-06	0.00356117	0.998	0.0118	0.0017	1.3e-11	-0.0103534	0.0164103	0.5281
rs4906908	15	27040082	G	T	0.00279185	0.00356004	0.433	0.0103	0.0017	2.5e-09	0.0068763	0.016405	0.6751
rs8033510	15	61445514	C	T	-0.00278553	0.00369927	0.452	-0.0106	0.0018	5.1e-09	-0.00608147	0.0169151	0.7192
rs8027457	15	99204101	C	T	0.0153138	0.00254876	1.88e-09	0.004	0.0016	0.015	0.00149888	0.016051	0.9256
rs281296	15	47685010	A	G	0.0246892	0.00265922	1.59e-20	-0.0034	0.0018	0.058	-0.0216323	0.0169323	0.2014
rs8047395	16	53798523	A	G	0.00294083	0.00355584	0.408	0.0642	0.0017	1e-200	0.0275768	0.016353	0.09173
rs7187776	16	28857645	G	A	-0.00216437	0.00361735	0.55	0.0265	0.0016	1.4e-58	0.0146062	0.0168524	0.3861
rs12446632	16	19935389	A	G	0.00456691	0.00515452	0.376	-0.0352	0.0024	2.9e-50	-0.0314987	0.0235526	0.1811
rs3814883	16	29994922	T	C	0.00824744	0.00355903	0.0204	0.0232	0.0017	1.1e-40	0.0683859	0.0168257	4.82e-05
rs879620	16	4015729	T	C	0.00839505	0.00365002	0.0214	0.0231	0.0018	5.3e-38	0.00558438	0.01697	0.7421
rs1549293	16	31141993	T	C	-0.0135579	0.00370373	0.00025	-0.0204	0.0017	7.6e-33	0.0473606	0.0167804	0.004767
rs9931967	16	20375351	G	T	-0.00477047	0.0035557	0.18	-0.0163	0.0017	1e-20	0.00833464	0.0163172	0.6095
rs11074446	16	20255123	C	T	-0.00819462	0.00523535	0.117	-0.0225	0.0024	1.8e-20	-0.0254204	0.0239147	0.2878
rs12448257	16	3599655	A	G	-0.0103375	0.00438013	0.0183	0.0184	0.002	8.1e-20	-0.00846408	0.0214543	0.6932
rs7919	16	70514828	C	A	-0.000550665	0.00356943	0.877	0.0158	0.0017	1e-19	0.00581688	0.0166553	0.7269
rs756717	16	72996162	A	G	-0.00254541	0.0036289	0.483	-0.0148	0.0017	5.4e-18	-0.0218367	0.0174006	0.2095
rs11866815	16	387867	T	C	-0.0107995	0.00415673	0.00937	-0.0156	0.0019	1e-16	-0.013311	0.0190538	0.4848
rs2307022	16	68381978	G	A	-0.000492208	0.00377506	0.896	-0.0135	0.0017	5.5e-15	0.0452066	0.0172255	0.00868
rs7195386	16	24578458	C	T	-0.00126736	0.0035563	0.722	-0.0133	0.0017	1.1e-14	0.0112366	0.0162889	0.4903
rs2516739	16	2097158	A	G	-0.00292893	0.00434214	0.5	-0.0159	0.0021	1.4e-14	-0.0453557	0.0233535	0.05212
rs2080454	16	49062590	A	C	0.00380445	0.0036274	0.294	-0.0129	0.0017	1.7e-14	0.0160278	0.0172102	0.3517
rs977540	16	9724750	G	A	-0.00190026	0.00418676	0.65	-0.014	0.0019	2.5e-13	-0.0115666	0.0191718	0.5463
rs4985155	16	15129459	G	A	-0.00250124	0.00377506	0.508	-0.012	0.0017	3e-12	-0.0389487	0.0173698	0.02494
rs12448738	16	56489343	C	A	0.00780783	0.00525211	0.137	0.0168	0.0025	2.8e-11	0.0011006	0.0248688	0.9647
rs11642001	16	71899586	A	G	-0.0218332	0.00425735	2.91e-07	-0.0137	0.0021	5.1e-11	-0.026155	0.0258321	0.3113
rs10083803	16	6701400	C	T	0.001993	0.003986	0.617	0.0127	0.0019	5.9e-11	-0.0106566	0.018663	0.568
rs11075489	16	62803841	T	C	-0.00649964	0.00355645	0.0677	-0.0111	0.0017	1.3e-10	-0.0274206	0.0163907	0.09434
rs9927848	16	23833071	A	C	0.000338615	0.00405302	0.933	-0.0122	0.002	6.4e-10	0.0265446	0.0185166	0.1517
rs6564360	16	76779612	G	A	-0.00331041	0.00461742	0.473	0.0135	0.0022	1.2e-09	0.0397809	0.020762	0.05536
rs9936784	16	72230694	G	T	0.0139895	0.00255412	4.33e-08	0.0097	0.0017	2.1e-08	-0.0398849	0.0165147	0.01573
rs9922607	16	17570220	T	C	-0.0221593	0.00318518	3.42e-12	-0.0084	0.0022	0.00014	0.000100005	0.0275146	0.9971
rs1139897	16	720986	A	G	-0.0240872	0.0030275	1.77e-15	-0.0055	0.0022	0.013	-0.0397975	0.0198941	0.04545
rs4785187	16	49766772	A	G	0.0199772	0.00306077	6.55e-11	0.004	0.002	0.043	0.0192848	0.0200611	0.3364
rs4788676	16	72950468	C	T	-0.017745	0.00303434	4.92e-09	0.0042	0.0021	0.043	0.0267547	0.019525	0.1706
rs12918191	16	50945156	G	A	-0.019727	0.00297059	3.14e-11	-0.004	0.002	0.046	0.0149871	0.018778	0.4248
rs11076962	16	5811367	C	T	0.0182999	0.00284069	1.2e-10	0.0037	0.0019	0.051	-0.00120072	0.0178604	0.9464
rs1050847	16	87443734	T	C	-0.01483	0.00256607	7.37e-09	0.0024	0.0018	0.17	-0.0254204	0.0168634	0.1317
rs7192140	16	10173748	C	T	-0.0168834	0.00254816	3.4e-11	-0.0003	0.0017	0.85	0.016841	0.0162827	0.301
rs12939549	17	78611724	G	A	-0.0030623	0.00358415	0.393	-0.018	0.0016	2.7e-28	-0.0348844	0.016357	0.03295
rs208015	17	46252346	C	T	-0.00867474	0.00696772	0.213	-0.0356	0.0034	1.4e-25	-0.0309748	0.0307827	0.3143
rs4516268	17	1846831	A	C	-0.0108365	0.0044613	0.0151	-0.0217	0.0021	5.2e-25	0.034074	0.0217617	0.1174
rs11079849	17	47090785	T	C	-0.00454904	0.00381747	0.233	-0.0188	0.0019	4.8e-24	0.00369317	0.0185393	0.8421
rs4986044	17	21261560	T	C	-0.00139619	0.00356943	0.696	-0.0164	0.0016	3.3e-23	0.0143959	0.0168675	0.3934
rs1106908	17	34942595	A	G	-0.0072944	0.00357208	0.0411	-0.0158	0.0016	3.1e-22	-0.0738618	0.016382	6.52e-06
rs12602912	17	65870073	T	C	0.0133913	0.0044613	0.00268	0.0176	0.0021	9.9e-18	0.0100493	0.0200375	0.616
rs1000940	17	5283252	G	A	0.0102172	0.00383716	0.00774	0.0154	0.0018	1.1e-17	-0.00458945	0.0175412	0.7936
rs7217226	17	2136065	G	T	-0.00361508	0.0037129	0.33	0.013	0.0017	2.6e-14	0.028914	0.0170449	0.08982
rs8075273	17	61728881	A	C	-0.00627006	0.00398149	0.115	-0.0133	0.0018	3.7e-13	0.0334534	0.0181016	0.06459
rs1038088	17	28074563	G	T	-0.00584809	0.00355903	0.1	0.0117	0.0016	4.6e-13	-0.0480354	0.0168186	0.004289
rs16966801	17	39573713	G	A	0.00300179	0.00454088	0.509	0.0156	0.0022	1.1e-12	0.00742752	0.0204687	0.7167
rs7211567	17	31460899	T	C	0.00139988	0.00432012	0.746	-0.0145	0.0021	4.5e-12	-0.0256677	0.0195408	0.189
rs9299	17	46669430	T	C	0.00161504	0.00372482	0.665	0.0121	0.0018	3.6e-11	-0.00439035	0.0171194	0.7976
rs4796243	17	35057883	G	A	0.00511354	0.00392191	0.193	0.0124	0.0019	6.1e-11	0.0221434	0.0177031	0.211
rs8081039	17	75995829	T	C	-0.00848314	0.00761808	0.266	0.0233	0.0038	6.1e-10	0.0525573	0.0339132	0.1212
rs8071182	17	55336155	A	G	0.00862729	0.00467881	0.0652	0.0133	0.0022	2.1e-09	-0.00965326	0.0222363	0.6642
rs8070454	17	38160754	T	C	-7.67e-05	0.00365177	0.983	-0.0098	0.0017	4.2e-09	-0.00618086	0.016773	0.7125
rs2619976	17	71754545	T	C	0.00303217	0.00362155	0.403	0.0104	0.0018	6.3e-09	0.0305292	0.0167313	0.06805
rs17681708	17	9792872	C	T	-0.000665082	0.00378965	0.861	0.0106	0.0018	7.2e-09	-0.0101483	0.0176179	0.5646
rs7209235	17	73759552	A	G	-0.00885562	0.00390605	0.0234	-0.0111	0.0019	8e-09	-0.0643252	0.0190231	0.0007211
rs9905991	17	80052073	G	A	-0.00848052	0.00357729	0.0178	-0.01	0.0017	8.3e-09	0.002002	0.0170816	0.9067
rs17692129	17	44793283	T	C	0.0195989	0.00270749	4.57e-13	0.0036	0.0018	0.046	0.0259601	0.0185335	0.1613
rs663129	18	57838401	A	G	0.00250174	0.00419292	0.551	0.0545	0.0019	1.6e-178	0.00270365	0.0192318	0.8882
rs9675376	18	57969244	A	G	0.00342612	0.00395088	0.386	0.035	0.0018	2.7e-82	-0.00816656	0.0181362	0.6525
rs12964689	18	21116998	G	A	0.00515319	0.00355604	0.147	-0.0203	0.0017	5.1e-32	0.0110388	0.0162826	0.4978
rs8094523	18	57878155	A	G	-0.0097271	0.00689536	0.159	-0.0305	0.0032	4.7e-22	-0.0341115	0.031216	0.2745
rs7243357	18	56883319	G	T	-0.00349811	0.00465795	0.453	-0.0194	0.0021	9.1e-20	0.0232686	0.0215835	0.281
rs2000746	18	57677294	G	A	-0.0130382	0.00404299	0.00128	-0.0181	0.002	7e-19	-0.013607	0.0198852	0.4938
rs8092503	18	52479487	G	A	-0.0109754	0.00413356	0.00792	0.0165	0.0019	2.3e-17	0.0131136	0.019182	0.4942
rs8097544	18	1839564	G	A	0.01382	0.00500646	0.00576	0.02	0.0025	9.3e-16	-0.00468899	0.0228914	0.8377
rs2012927	18	63297672	G	A	-0.00640272	0.00379265	0.0913	-0.0129	0.0017	7.4e-14	-0.0178399	0.0170391	0.2951
rs7239114	18	45921214	A	G	0.00292008	0.00357278	0.414	0.0124	0.0017	1.2e-13	0.0205089	0.0170636	0.2294
rs954018	18	42598463	A	G	-0.000292024	0.00385781	0.94	-0.013	0.0018	2.1e-13	0.0258308	0.0176883	0.1442
rs1365466	18	36182440	T	C	0.00966001	0.00408941	0.0182	-0.0137	0.0019	3.3e-13	-0.0118702	0.0187281	0.5262
rs11150911	18	73498528	C	A	-0.00414054	0.00393003	0.292	-0.0133	0.0018	4.7e-13	0.00816656	0.0178988	0.6482
rs555267	18	40992698	T	G	0.0105547	0.0037987	0.00545	0.0126	0.0017	6e-13	-0.000499875	0.017883	0.9777
rs1941697	18	31251276	A	G	0.00499996	0.0035714	0.162	0.0123	0.0017	1.2e-12	-0.00846408	0.0162384	0.6022
rs9951893	18	60739250	C	T	-0.00176714	0.00356289	0.62	0.0115	0.0017	3.3e-11	0.0246926	0.0163339	0.1306
rs1608445	18	947954	A	G	0.00558945	0.00359303	0.12	-0.0104	0.0018	3.7e-09	0.00461061	0.0163691	0.7782
rs8096225	18	36921851	C	A	0.0155245	0.00278829	2.63e-08	0.007	0.0019	0.00019	-0.0338671	0.0180489	0.0606
rs7505855	18	31696075	T	C	-0.0169818	0.00258669	5.31e-11	0.0038	0.0017	0.022	-0.00611868	0.0167874	0.7155
rs8083764	18	49874515	T	G	-0.0159517	0.0027643	7.97e-09	-0.0018	0.0019	0.32	-0.0282959	0.0175602	0.1071
rs1373178	18	49967811	G	T	-0.0203164	0.00258855	4.16e-15	-0.0011	0.0018	0.53	-0.00531409	0.0170799	0.7557
rs11672660	19	46180184	T	C	0.00308121	0.00441981	0.486	-0.034	0.0021	1.7e-60	-0.0727857	0.0212081	0.0005992
rs3810291	19	47569003	A	G	0.0187523	0.00378083	6.96e-07	0.0274	0.0018	2.1e-52	-0.0868197	0.0192737	6.65e-06
rs2075650	19	45395619	G	A	-0.0100316	0.00503473	0.0463	-0.0244	0.0023	1.5e-25	-0.0523078	0.024177	0.0305
rs8102137	19	30296853	C	T	0.00831564	0.00378374	0.028	0.0193	0.0018	1.7e-25	0.0164343	0.0176211	0.351
rs11668301	19	31016196	G	A	-0.0121752	0.00497882	0.0145	-0.021	0.0024	1.9e-18	-0.0182328	0.0226924	0.4217
rs273504	19	18215247	G	A	-0.00790362	0.00359627	0.028	0.0153	0.0018	4.4e-18	-0.083599	0.0172535	1.26e-06
rs29938	19	34311481	C	T	0.0079079	0.00375292	0.0352	0.015	0.0017	6.7e-18	0.00508704	0.0171837	0.7672
rs998732	19	19378671	G	A	-0.00300046	0.00488672	0.539	-0.0171	0.0022	2e-14	0.0433251	0.0220092	0.04901
rs12609744	19	12994140	C	T	-0.00505873	0.00386851	0.19	0.0126	0.0019	3.6e-11	0.00280393	0.0186197	0.8803
rs2866816	19	30683879	C	T	-0.0074293	0.00405302	0.0668	-0.0129	0.002	5.6e-11	0.00904074	0.0183692	0.6226
rs10408013	19	33963766	T	C	0.00177462	0.00390997	0.65	0.0111	0.0018	8e-10	-0.0146062	0.0179535	0.4159
rs2304130	19	19789528	G	A	0.00431326	0.00643698	0.503	-0.0176	0.003	2.9e-09	-0.0381173	0.031037	0.2194
rs3826705	19	42637232	C	T	0.00705712	0.00551069	0.2	0.0157	0.0027	6.6e-09	0.0142003	0.0251875	0.5729
rs1126757	19	55879872	T	C	0.0141623	0.00255186	2.92e-08	0.0041	0.0018	0.022	-0.0296348	0.0172465	0.08574
rs10853981	19	4965064	A	G	0.0147872	0.00270881	4.88e-08	0.0022	0.0017	0.2	0.00039992	0.0199418	0.984
rs1884897	20	6612832	G	A	0.00316149	0.00370532	0.394	0.0194	0.0017	1.3e-30	0.0121262	0.0167238	0.4684
rs17806379	20	51107290	T	C	-0.00382921	0.00462324	0.408	-0.0258	0.0022	1.5e-30	0.0545618	0.0210705	0.009612
rs8123881	20	15819495	G	A	0.00296666	0.00514098	0.564	0.0196	0.0024	4.4e-16	-0.0211742	0.0241446	0.3805
rs6019482	20	47495560	T	C	-0.004753	0.00480126	0.322	-0.0178	0.0023	2.8e-14	-0.0419094	0.022558	0.06319
rs6050446	20	25195509	G	A	0.0544098	0.00761144	8.8e-13	0.0343	0.0047	4.4e-13	-0.0460439	0.0661963	0.4867
rs6138482	20	25059442	T	C	0.00800917	0.00444954	0.0717	0.0147	0.002	5.8e-13	0.0308201	0.0201483	0.1261
rs2143253	20	41987392	A	G	-0.00919897	0.00549744	0.0943	-0.0188	0.0026	1.1e-12	-0.0379699	0.0247831	0.1255
rs2425857	20	44914134	G	A	-0.00556379	0.00359892	0.122	-0.0116	0.0017	2.8e-11	-0.0103534	0.0164822	0.5299
rs559267	20	54157497	G	A	0.00456669	0.00380558	0.231	0.0115	0.0017	3e-11	-0.00458945	0.017067	0.788
rs1512065	20	53453326	G	A	-0.00686176	0.00420721	0.103	-0.0138	0.0021	5.7e-11	-0.00320513	0.0193144	0.8682
rs4814512	20	16564210	A	C	0.0030457	0.00434215	0.483	0.0133	0.0021	2.3e-10	0.032564	0.0199778	0.1031
rs2425241	20	35018412	C	T	-0.00906942	0.00695593	0.192	0.0197	0.0033	2.7e-09	-0.00409162	0.0339599	0.9041
rs1884389	20	1410582	T	C	-0.00621153	0.00359824	0.0844	-0.0103	0.0017	4e-09	-0.00260339	0.0161074	0.8716
rs310618	20	62127121	C	T	0.00358844	0.00382095	0.348	0.0108	0.0018	5.5e-09	0.0238829	0.0207089	0.2488
rs910912	20	54462393	C	T	-0.0167699	0.00290609	7.82e-09	0.0027	0.0019	0.17	-0.00420885	0.0184446	0.8195
rs427943	21	46570896	C	A	0.0113202	0.00357975	0.00157	0.017	0.0017	7.3e-23	0.00260339	0.0169736	0.8781
rs2838006	21	42653567	C	T	0.00864116	0.00370828	0.0198	0.0126	0.0018	5.4e-12	0.0141001	0.0170229	0.4075
rs762147	21	39238610	G	A	0.0051606	0.00398149	0.194	0.0115	0.0019	3.3e-09	-0.00955421	0.0186163	0.6078
rs4820408	22	40604945	G	T	0.0183806	0.00363991	4.44e-07	-0.0151	0.0017	2.1e-19	0.0144032	0.0164479	0.3812
rs9615905	22	48875699	T	C	0.00603783	0.0035765	0.0913	0.011	0.0017	2.7e-10	0.0278852	0.0165771	0.09254
rs4822102	22	42698430	T	C	-0.0165428	0.00262221	2.78e-10	0.0072	0.0018	4.7e-05	-0.00732677	0.0166133	0.6592

## Sheet: S8
Supplementary Table 8 Single nucleotide polymorphisms (SNPs) used to construct the instruments for Mendelian randomization analysis body mass index – smoking initiation
					Exposure: BMI			Outcome: Smoking Initiation
SNP	Chromosome	Position	Effect allele	Other allele	Beta	Standard error	P value	Beta	Standard error	P value
rs10733051	1	167280354	A	G	0.0097	0.0016	2.9e-09	0.00369567	0.00355616	0.299
rs10754210	1	197012111	A	G	-0.0123	0.0018	3.2e-11	-0.00769066	0.00384053	0.0452
rs10779751	1	11284336	A	G	0.0139	0.0018	2.5e-14	0.00501479	0.00417899	0.23
rs10915840	1	225668524	A	G	-0.0118	0.0019	1.3e-09	-0.00532004	0.00403311	0.187
rs10920678	1	190239907	A	G	0.0155	0.0016	1.5e-21	0.00297723	0.00359198	0.407
rs10923724	1	119546842	T	C	-0.0118	0.0016	6.4e-13	0.00498624	0.00359851	0.166
rs11118308	1	219633869	A	G	0.0101	0.0016	4.8e-10	-0.000634987	0.00357208	0.859
rs11577179	1	155983710	A	G	-0.0108	0.0017	1.5e-10	-0.000656634	0.00368222	0.858
rs11583122	1	38053458	T	C	0.0182	0.003	7.4e-10	-0.00876826	0.00636116	0.168
rs12033257	1	112318484	A	G	0.0146	0.0018	2.4e-15	0.00839964	0.00365894	0.0218
rs12041258	1	195047936	T	C	0.0146	0.002	9.5e-13	0.00125483	0.00421805	0.766
rs12042908	1	74997762	A	G	0.0184	0.0016	1.4e-29	0.021702	0.00358234	1.35e-09
rs12042959	1	243533273	A	G	0.0144	0.0024	3.4e-09	0.000737497	0.00500646	0.883
rs12044597	1	1708801	A	G	-0.0143	0.0016	1.7e-18	0.00132087	0.00355565	0.71
rs12564992	1	174478100	A	G	-0.0196	0.0026	5.3e-14	-0.00181871	0.00575127	0.752
rs12731372	1	118852975	T	C	0.0116	0.0019	1.2e-09	0.00167116	0.00413928	0.686
rs17014375	1	209543560	T	G	-0.0172	0.0025	1.1e-11	0.000219635	0.00523535	0.967
rs1730859	1	107617707	A	G	-0.0118	0.0017	1.1e-11	-0.00887208	0.00376939	0.0186
rs17391694	1	78623626	T	C	0.0317	0.0025	7.5e-38	0.0218384	0.00523535	2.96e-05
rs17531363	1	107977075	A	C	0.0133	0.0019	2e-12	0.00342969	0.00386851	0.375
rs1973993	1	96943994	T	C	-0.0208	0.0017	4.7e-33	-0.0133064	0.00362155	0.000233
rs2030342	1	97388226	T	C	0.0143	0.0017	1.9e-16	0.00676374	0.00357975	0.0587
rs2154297	1	80791708	T	C	-0.0115	0.0019	1.2e-09	-0.0151544	0.00392595	0.000116
rs2275426	1	46487552	A	G	0.0104	0.0016	2e-10	0.00866561	0.00358893	0.0158
rs2282231	1	39569571	T	C	0.0165	0.0021	4.8e-15	0.00257617	0.00434214	0.553
rs2356865	1	50836334	T	C	-0.0114	0.0019	1.6e-09	0.00926587	0.00394382	0.0188
rs2481665	1	62594677	T	C	0.0161	0.0016	7.2e-23	0.00610359	0.00358415	0.0887
rs2491864	1	242986063	A	G	0.0137	0.0021	7.3e-11	-0.00105381	0.00430576	0.807
rs2820311	1	201841476	A	G	-0.0235	0.0018	4.1e-38	-0.00687849	0.00376939	0.068
rs284227	1	82379446	T	C	-0.0147	0.0019	3.5e-15	-0.000385687	0.00412789	0.926
rs3753549	1	243722892	T	C	-0.0203	0.0025	1.7e-15	0.00127178	0.00530368	0.81
rs4372296	1	98320492	A	C	-0.0133	0.002	7.6e-11	-0.00056606	0.00423093	0.894
rs4653017	1	33776728	T	C	0.0122	0.0018	4.5e-11	0.0180171	0.00382393	2.51e-06
rs543874	1	177889480	A	G	-0.0475	0.002	1.2e-122	-0.0122341	0.00441174	0.00555
rs6577584	1	6715390	T	G	-0.0131	0.0018	3.7e-13	0.00585396	0.00374762	0.119
rs6587552	1	151018861	A	G	0.0173	0.002	1.6e-17	0.0125682	0.0041686	0.00257
rs6690764	1	92976590	A	G	-0.0154	0.0022	6.3e-12	-0.00435817	0.00438013	0.32
rs6700838	1	47700027	T	C	-0.017	0.0017	2.5e-22	-0.00453081	0.00361598	0.211
rs7531118	1	72837239	T	C	-0.0256	0.0016	3.6e-54	-0.00297202	0.00356244	0.404
rs7531656	1	49828663	A	G	0.0195	0.0017	7.4e-29	0.0140809	0.00381821	0.000224
rs7535528	1	2444414	A	G	-0.0152	0.0018	1.4e-16	-0.00277815	0.00369927	0.453
rs7550711	1	110082886	T	C	0.0649	0.005	3.2e-38	0.0227223	0.0105943	0.032
rs7556169	1	8741401	A	G	-0.0103	0.0018	5.4e-09	-0.0121637	0.00368428	0.00095
rs761423	1	17301672	T	C	0.0113	0.0017	5.5e-11	0.00155829	0.00357497	0.663
rs823074	1	205774839	T	C	0.0112	0.0017	1.6e-10	-0.0065591	0.00361066	0.0694
rs905938	1	154991389	T	C	-0.0149	0.0019	1.2e-15	0.00278706	0.00401859	0.488
rs9077	1	202116238	A	G	-0.0138	0.0019	3.5e-13	-0.00510681	0.00377506	0.176
rs9426003	1	34602870	A	G	-0.0116	0.0019	1.4e-09	0.00354781	0.0039179	0.365
rs946526	1	46487168	T	C	-0.0314	0.0043	1.7e-13	-0.013684	0.00848649	0.107
rs967605	1	23399932	T	C	-0.0192	0.0023	1.7e-16	0.000791871	0.00483712	0.87
rs10182181	2	25150296	A	G	-0.0325	0.0016	6.7e-90	-0.0138733	0.00355843	9.53e-05
rs10211055	2	229016917	T	C	-0.0157	0.0018	7.2e-18	0.0107729	0.00375292	0.0041
rs10929925	2	6155557	A	C	-0.0143	0.0016	1.8e-18	-0.00438586	0.00359303	0.222
rs10930641	2	175000711	A	G	-0.0137	0.0017	3.6e-15	0.0123596	0.0036289	0.000675
rs11889536	2	220163543	A	G	0.0189	0.0024	6.4e-15	0.00777299	0.0050491	0.124
rs12694021	2	206084372	A	C	0.0106	0.0017	1e-09	-0.0054491	0.00359303	0.13
rs13021737	2	632348	A	G	-0.0574	0.0021	7.5e-157	-0.0342597	0.00473279	4.6e-13
rs13417156	2	62848319	T	C	-0.0144	0.0017	2.6e-17	0.0105068	0.00358697	0.00341
rs13432055	2	56603985	T	C	-0.0117	0.0018	8.9e-11	0.00217527	0.00392595	0.579
rs1371108	2	81816251	A	C	0.0119	0.0018	9e-11	0.0112088	0.00381111	0.00328
rs1437929	2	211983316	A	G	0.0135	0.0019	9.9e-13	0.010966	0.00391392	0.00508
rs1451533	2	105466005	A	G	0.0167	0.0019	1e-17	0.00144085	0.00395088	0.715
rs17035438	2	46878616	A	G	0.0199	0.003	3.3e-11	0.00568369	0.00613602	0.354
rs17203016	2	208255518	A	G	-0.015	0.002	2.1e-13	0.00627025	0.00441174	0.155
rs17327461	2	35512183	T	C	0.0125	0.0016	1.5e-14	-0.000532554	0.00358234	0.882
rs17551974	2	142293146	A	C	-0.0141	0.0022	1.9e-10	-0.0110241	0.00455013	0.0154
rs2890652	2	142959931	T	C	-0.017	0.0023	2.5e-13	0.00140727	0.00474392	0.767
rs4303732	2	100830040	T	C	0.0144	0.0017	2.2e-16	0.0106618	0.00363352	0.00335
rs4372836	2	28973883	T	C	0.0142	0.0018	7.3e-16	-0.00714659	0.00387578	0.0653
rs453520	2	147907202	T	C	-0.015	0.0017	7e-18	0.000341574	0.00359851	0.924
rs4639527	2	416815	A	G	-0.0172	0.0019	3.3e-20	-0.00687015	0.00384053	0.0737
rs4670626	2	37046657	T	C	-0.0113	0.0018	4.9e-10	0.00219344	0.0037129	0.555
rs4671328	2	58935282	T	G	0.0219	0.0017	2.2e-36	-0.00632982	0.00356645	0.0757
rs4673553	2	211608379	T	G	-0.0142	0.0017	2.1e-16	0.00387953	0.0035714	0.278
rs6545714	2	59307725	A	G	-0.0191	0.0017	9.1e-31	-0.0149568	0.00363828	3.97e-05
rs6548221	2	295255	A	G	0.0151	0.002	1.7e-14	0.00762188	0.00435714	0.0803
rs6710871	2	143960593	A	G	0.0179	0.0024	1e-13	0.0094632	0.0051703	0.067
rs6711584	2	104421692	A	G	0.0128	0.0017	2.2e-13	0.022891	0.00357497	1.52e-10
rs6720868	2	230663576	T	C	0.0155	0.0018	5.1e-17	0.00214786	0.0040023	0.592
rs6738445	2	172599615	T	C	-0.0133	0.0018	1.9e-13	-0.0134133	0.00393827	0.00067
rs7557796	2	86766153	T	C	0.016	0.0018	2.3e-19	-0.00316708	0.00372727	0.396
rs7560871	2	145616899	A	G	0.0218	0.0034	9.6e-11	0.00177664	0.00675376	0.792
rs7561278	2	48954905	T	C	0.0159	0.0021	5.7e-14	-0.00599722	0.00430576	0.164
rs7564679	2	204012790	A	G	-0.0116	0.0016	1.3e-12	0.00560453	0.0035806	0.118
rs7599312	2	213413231	A	G	-0.0186	0.0019	6.9e-24	0.0051818	0.003986	0.193
rs7607351	2	69562127	T	C	0.0119	0.0017	8.4e-12	0.000303276	0.00361197	0.933
rs7607369	2	219279097	A	G	0.0117	0.0016	9.3e-13	0.00321859	0.00358508	0.369
rs902695	2	113955074	A	G	-0.0103	0.0017	2.2e-09	-0.00505879	0.00355935	0.156
rs930295	2	50233352	A	C	0.0211	0.0023	1e-19	0.00668739	0.00480127	0.163
rs934515	2	79482643	A	G	0.0185	0.0027	7.6e-12	0.012154	0.0054906	0.0269
rs9630985	2	181607676	A	C	-0.0177	0.0018	4.4e-22	-0.000782793	0.00379265	0.837
rs972540	2	207244783	A	G	-0.013	0.0018	8e-13	-0.0033454	0.00398149	0.401
rs980329	2	60285100	T	C	-0.0133	0.002	2.5e-11	-0.0023518	0.00410018	0.566
rs10460960	3	42308735	A	G	0.0197	0.0025	8.1e-15	0.00719037	0.00553105	0.193
rs10511093	3	83763541	T	C	-0.0228	0.0034	1.1e-11	-0.0184417	0.00713531	0.00975
rs10935143	3	134665159	A	G	-0.0109	0.0017	2.8e-10	-0.0120279	0.0035781	0.000757
rs11128760	3	15873407	A	G	0.011	0.0017	3.1e-10	0.00346665	0.00362014	0.338
rs11915371	3	70539559	A	C	-0.0149	0.0021	2.6e-12	0.00648077	0.00434961	0.136
rs12488237	3	56114861	T	C	-0.0235	0.0036	4.5e-11	-0.0339996	0.00771921	1.03e-05
rs1320903	3	131758077	A	G	0.0216	0.0018	9.2e-32	-0.000506726	0.00383049	0.895
rs13321566	3	107342662	A	G	-0.0135	0.0023	4.7e-09	-0.00178592	0.00482505	0.712
rs1436343	3	104606130	A	G	-0.0141	0.0017	7.3e-16	-0.0112357	0.00360199	0.00182
rs1452075	3	62481063	T	C	0.0141	0.0018	1.3e-14	-0.00306837	0.00401859	0.445
rs16851483	3	141275436	T	G	0.0369	0.0035	3.2e-26	0.00914355	0.00727422	0.209
rs17681451	3	114399296	A	G	-0.0197	0.0031	3.5e-10	-0.00180757	0.00650138	0.781
rs1899951	3	12394840	T	C	0.017	0.0024	3.1e-12	-0.00938537	0.00533915	0.0789
rs1909586	3	124687767	T	G	-0.0106	0.0018	4.8e-09	-0.00736628	0.00363352	0.0427
rs2122042	3	85866335	T	G	0.0235	0.002	2.3e-31	0.0264984	0.00438005	1.43e-09
rs2230590	3	49936102	T	C	-0.0239	0.0017	4.1e-44	-0.0122675	0.00355616	0.000575
rs2293605	3	184044433	T	C	-0.0167	0.0027	3.6e-10	-0.0076899	0.00545122	0.159
rs2365389	3	61236462	T	C	-0.0174	0.0017	1.3e-25	-0.00539824	0.00360685	0.135
rs262956	3	183486117	T	G	0.0125	0.0018	6.1e-12	-0.00819519	0.003706	0.027
rs2680648	3	53777176	T	C	0.016	0.002	3.8e-15	-0.00736561	0.00422447	0.0812
rs2710323	3	52815905	T	C	-0.0141	0.0016	4.8e-18	-0.0127828	0.00355903	0.000323
rs28350	3	42418446	A	G	0.0177	0.0022	3.5e-15	-0.00107925	0.00459774	0.814
rs3849570	3	81792112	A	C	0.0132	0.0017	3.3e-14	-0.00834015	0.00372239	0.025
rs3915844	3	9514856	A	G	0.0152	0.0025	2.2e-09	0.00595733	0.00528628	0.259
rs39654	3	173095123	A	G	-0.0145	0.0017	6.5e-17	-0.0113523	0.00357208	0.00152
rs4273371	3	108119071	T	C	-0.0115	0.0016	1.2e-12	-0.00820159	0.00355584	0.0211
rs4624596	3	119571541	T	C	0.0136	0.0023	2.2e-09	0.00201964	0.00465795	0.665
rs4858193	3	20441050	T	C	0.0129	0.0019	1.6e-11	0.00878128	0.00395088	0.0262
rs5396	3	170744815	T	C	-0.0154	0.0018	3e-17	-0.005374	0.00397257	0.177
rs580438	3	13345450	T	C	0.0114	0.0018	6.5e-10	0.00189651	0.00377793	0.616
rs6442101	3	48130893	T	C	-0.0117	0.0017	2.5e-11	-0.0152884	0.00383409	6.51e-05
rs6443750	3	181329682	T	C	-0.0148	0.0021	3.2e-12	-0.0142755	0.00446982	0.00142
rs6764533	3	196088464	A	G	0.0116	0.0018	1.4e-10	0.0088844	0.00370828	0.0166
rs6786582	3	135898984	T	C	-0.0159	0.0018	7.5e-18	0.00543396	0.00399513	0.173
rs6804842	3	25106437	A	G	-0.0156	0.0017	3.6e-21	-0.00843926	0.00359851	0.019
rs7640424	3	107820063	T	C	-0.0136	0.0018	2.3e-14	-0.0101683	0.00384053	0.00811
rs775731	3	77624784	T	C	-0.0108	0.0017	6.6e-10	-0.00801173	0.00361197	0.0265
rs827092	3	157985182	T	C	0.0129	0.0017	1.1e-13	-0.015228	0.00360938	2.42e-05
rs9814633	3	41310470	A	G	0.0122	0.0018	2.1e-11	0.00566785	0.00373727	0.129
rs9838283	3	50820486	A	G	0.0161	0.0026	1e-09	-0.00590058	0.00543193	0.278
rs1000096	4	38692835	T	C	-0.0144	0.0018	1.8e-15	0.00679282	0.00364658	0.0626
rs10938397	4	45182527	A	G	-0.0324	0.0016	3.4e-86	0.00318843	0.0035941	0.375
rs11945861	4	65700865	A	G	-0.0148	0.002	5e-13	0.00485354	0.00422447	0.251
rs1296328	4	137083193	A	C	0.0179	0.0018	4.9e-24	0.0113614	0.00357497	0.00147
rs13107325	4	103188709	T	C	0.047	0.0032	1.1e-47	-0.0175406	0.00725834	0.0156
rs13110266	4	162129844	A	G	-0.0117	0.0017	1.9e-12	-0.00197836	0.00361197	0.584
rs1323068	4	20263058	A	G	-0.0114	0.0018	6.9e-10	-0.00330607	0.00380486	0.385
rs1345148	4	30843533	T	C	-0.0111	0.0017	2.5e-10	0.00574941	0.00361462	0.112
rs1455137	4	145986668	A	C	-0.0106	0.0017	4.4e-10	0.00194599	0.00366451	0.595
rs1477887	4	18514827	A	G	-0.0138	0.0017	2e-15	-0.00764254	0.00356335	0.032
rs1492767	4	55221467	T	C	0.0094	0.0016	1e-08	-0.00313681	0.0035563	0.378
rs1522569	4	171632637	T	G	0.0164	0.0022	2.9e-13	-0.000860188	0.00467881	0.854
rs17538472	4	163038241	T	C	0.0129	0.0022	4.2e-09	-5.74354e-05	0.00444448	0.99
rs1866510	4	44514468	T	C	-0.0105	0.0018	8.1e-09	-0.00163556	0.0037424	0.662
rs2192158	4	55505360	A	G	0.0129	0.0017	8.3e-14	-0.00550596	0.0035765	0.124
rs2850969	4	102183594	T	C	-0.0165	0.0024	1.3e-11	-0.00385085	0.00507835	0.448
rs326889	4	112713436	T	C	-0.0129	0.0018	2.4e-13	-0.00191917	0.00363991	0.598
rs331949	4	143663206	T	C	-0.011	0.0017	1e-10	0.00966704	0.00368018	0.00862
rs4148155	4	89054667	A	G	0.0188	0.0026	5e-13	-0.0109293	0.00568185	0.0543
rs4864201	4	130731284	T	C	0.0141	0.0017	1.5e-16	0.000569319	0.00372973	0.879
rs6448587	4	28561990	A	C	0.0167	0.0023	2.3e-13	0.00458991	0.00465795	0.324
rs6827083	4	153075491	A	G	-0.0097	0.0016	4.8e-09	-0.0118489	0.00358893	0.000939
rs6843738	4	103936001	A	G	-0.0107	0.0017	7.2e-10	0.00615694	0.00377506	0.103
rs7377083	4	102708997	A	C	0.02	0.0018	1.4e-27	0.00367756	0.00358893	0.306
rs7674623	4	80794681	T	C	0.0135	0.0022	5.7e-10	0.00443293	0.0044871	0.323
rs7683836	4	180167906	A	G	-0.0114	0.0017	6.3e-11	0.004738	0.0035714	0.185
rs7694732	4	115124089	A	G	0.0099	0.0017	8.7e-09	-0.00209635	0.00358993	0.559
rs925421	4	60253877	A	G	0.0116	0.002	5.8e-09	0.0108845	0.00404798	0.00718
rs9291467	4	25428296	T	C	0.014	0.0017	6.7e-16	-0.00559119	0.00357208	0.118
rs12189178	5	50914726	T	C	0.0364	0.0046	2.2e-15	0.0231464	0.0095051	0.0149
rs12514473	5	80818639	T	C	0.0167	0.002	8.8e-17	-0.00465196	0.00421169	0.269
rs13174863	5	139080745	A	G	-0.0192	0.0023	2.9e-16	0.00439515	0.00499256	0.379
rs159032	5	94206202	T	C	0.0129	0.002	1.9e-10	0.0107102	0.00416264	0.0101
rs17056301	5	158271680	T	C	-0.0118	0.002	2.4e-09	-0.00371566	0.00407356	0.362
rs2190788	5	144484261	T	G	0.0141	0.0019	2.9e-14	0.000936667	0.00382393	0.806
rs2304607	5	87988733	A	G	-0.032	0.0025	1.7e-36	-0.00444057	0.00521879	0.395
rs2307111	5	75003678	T	C	0.0265	0.0016	1.6e-58	0.00462061	0.00364155	0.204
rs2367112	5	64168193	T	G	0.0119	0.0016	2.3e-13	0.00335622	0.00355559	0.345
rs248139	5	167352783	A	G	0.0133	0.0022	1.2e-09	0.00270194	0.00447842	0.547
rs25832	5	66175682	A	G	0.0118	0.0019	9.2e-10	0.00201055	0.00398149	0.613
rs2611742	5	95856501	T	C	-0.0152	0.0017	3.7e-18	-0.00544873	0.00362444	0.133
rs329124	5	133865452	A	G	0.0131	0.0017	5.3e-14	0.01378	0.0035941	0.000123
rs3822683	5	96080883	A	G	0.0145	0.0021	6.1e-12	0.00153699	0.00431291	0.721
rs40067	5	107439012	A	G	-0.0266	0.0023	7.1e-30	-0.0157314	0.00472178	0.000853
rs4518345	5	27185904	A	G	-0.0117	0.0019	1e-09	-0.000417674	0.00394665	0.916
rs6449531	5	60712212	A	G	-0.0127	0.0018	2.1e-12	-0.00225052	0.00371999	0.545
rs7444298	5	87730027	A	G	0.0179	0.002	7.8e-19	0.012952	0.00422447	0.00217
rs7710595	5	106506697	A	C	0.0101	0.0017	5e-09	-0.00886437	0.00356289	0.0129
rs7711753	5	122733317	A	G	-0.0134	0.0016	3.4e-16	0.0026672	0.00358993	0.457
rs7715256	5	153537893	T	G	-0.0166	0.0016	2.2e-24	0.0100919	0.00359966	0.00505
rs7716275	5	137631073	T	G	-0.0132	0.0021	2.2e-10	-0.000297462	0.00452051	0.948
rs7730004	5	43191033	T	C	0.0148	0.0018	9.1e-16	0.0108035	0.00377506	0.00421
rs7730898	5	170459675	A	G	0.0168	0.0018	4.5e-20	0.0170049	0.003986	1.96e-05
rs1020548	6	56810539	A	G	-0.0132	0.0023	6.6e-09	-0.00654645	0.00470008	0.163
rs10499276	6	154309808	T	C	0.0172	0.0025	2.2e-12	0.0111755	0.00530368	0.0352
rs11753081	6	20705590	T	G	0.0138	0.0021	8.9e-11	-0.00163567	0.00472178	0.729
rs1178060	6	50914343	A	G	0.0193	0.0023	6.8e-17	-0.016095	0.00515452	0.00179
rs13191362	6	163033350	A	G	0.0236	0.0025	5.9e-21	0.00330759	0.00539409	0.54
rs13201877	6	137675541	A	G	-0.0152	0.0024	2.7e-10	-0.00991835	0.0051703	0.0551
rs17757975	6	38214150	T	C	0.0143	0.0024	4.2e-09	0.0086144	0.00513892	0.0938
rs1853639	6	87606842	A	G	-0.0111	0.0018	1.2e-09	0.000805115	0.00368637	0.827
rs2185027	6	153381622	A	C	-0.0135	0.0018	5e-14	-0.0097712	0.0039179	0.0126
rs2228213	6	12124855	A	G	-0.0139	0.0017	4.6e-16	-0.0119101	0.00374762	0.00145
rs2357760	6	120213880	A	G	0.0145	0.0017	6.8e-17	0.0134738	0.00378083	0.000366
rs2781668	6	131897278	T	C	0.0169	0.0023	4e-13	0.00656149	0.00471088	0.164
rs2814992	6	34617144	A	G	-0.0245	0.0017	4.1e-45	-0.0062204	0.00379265	0.101
rs3800229	6	108996963	T	G	0.0175	0.0018	1.4e-22	0.0180952	0.00393003	4.08e-06
rs419261	6	33554147	T	C	0.0106	0.0017	1.9e-10	0.00794903	0.00362444	0.0282
rs487060	6	160774459	T	C	0.011	0.0016	1.6e-11	0.00344642	0.0035604	0.333
rs498240	6	31892592	A	G	-0.0267	0.0033	1.6e-15	-0.0308503	0.00739579	3.05e-05
rs6569648	6	130349119	T	C	-0.0126	0.0019	3.7e-11	0.00724266	0.0041746	0.0828
rs6900723	6	23876240	T	C	-0.0112	0.0018	1.4e-09	0.0028422	0.00380486	0.455
rs6921533	6	73742334	T	C	0.0118	0.0019	5.6e-10	0.00672467	0.00392191	0.0866
rs7748777	6	41133806	A	G	0.0105	0.0016	1.6e-10	0.00454925	0.00357423	0.204
rs7760082	6	21919387	A	G	-0.0122	0.0018	2.9e-11	-0.00178941	0.00378083	0.636
rs847747	6	40080069	T	G	-0.0113	0.0019	2.1e-09	-0.00330381	0.00387213	0.393
rs853679	6	28296863	A	C	0.0134	0.0022	2.8e-09	-0.0186275	0.00499629	0.000193
rs901630	6	98539519	T	C	-0.0146	0.0017	1.9e-18	0.00254336	0.00364829	0.486
rs9294260	6	83433228	A	G	0.0147	0.0016	1.8e-19	-0.000359511	0.00355969	0.92
rs9349239	6	42676480	A	G	0.0122	0.0017	1.3e-12	-0.00171301	0.00355645	0.63
rs9362662	6	90296588	A	G	0.0112	0.0017	1.2e-10	0.00419568	0.00355873	0.239
rs9367368	6	13189275	T	C	0.0121	0.0018	1e-11	-0.00151254	0.0038543	0.694
rs9463175	6	9510030	T	C	-0.0108	0.0017	4.2e-10	-0.00726642	0.0037424	0.0522
rs9475173	6	55013291	A	G	0.0108	0.0019	6.6e-09	0.00113787	0.00373727	0.761
rs9688431	6	73922654	T	C	0.0231	0.0035	2.4e-11	-0.0111859	0.00759347	0.14
rs987237	6	50803050	A	G	-0.0409	0.0021	9.3e-84	0.000774314	0.00462741	0.867
rs998584	6	43757896	A	C	-0.0131	0.0017	1.3e-14	0.000557077	0.00355903	0.876
rs10269783	7	49616203	A	G	0.0133	0.0017	1.4e-15	0.00222303	0.00363991	0.541
rs1035010	7	69598328	T	C	0.0139	0.002	6.2e-12	-0.0234717	0.00407356	8.49e-09
rs10953620	7	109173373	A	C	-0.0101	0.0017	5.4e-09	-0.0070434	0.003562	0.048
rs11496125	7	103417557	T	C	0.0169	0.0017	3e-22	0.00107039	0.00359198	0.766
rs11773362	7	147668180	T	C	-0.0111	0.0018	1.5e-09	0.00448466	0.00375026	0.231
rs11971041	7	26698848	A	G	-0.021	0.0031	1e-11	0.00206666	0.00634771	0.745
rs1229057	7	39054538	T	C	0.017	0.0027	2.8e-10	-0.00133592	0.0054906	0.808
rs13227433	7	74094721	T	G	-0.0156	0.002	1.4e-14	-0.000998724	0.00408409	0.807
rs13227658	7	113353254	T	C	-0.0157	0.0017	1.7e-19	-0.00114556	0.00356943	0.748
rs13240600	7	99064466	A	G	0.0204	0.0024	3.5e-17	0.0288275	0.00488672	3.68e-09
rs13247665	7	93232057	T	C	-0.0139	0.0018	1.4e-14	-0.0043467	0.00372727	0.243
rs1544459	7	77417584	T	C	-0.0103	0.0016	2.2e-10	-0.00852586	0.00357423	0.017
rs17207196	7	75101065	T	C	-0.0221	0.0018	2.1e-35	-0.00701496	0.0036081	0.0518
rs1852006	7	77829768	A	G	-0.0156	0.0018	4.9e-18	0.00928225	0.0037129	0.0124
rs1899689	7	121964349	T	C	0.0117	0.0016	1.5e-12	0.0174643	0.00364155	1.61e-06
rs215632	7	32368524	A	G	0.0152	0.0018	3.7e-17	0.0119298	0.00369927	0.00124
rs2283093	7	126721231	T	C	0.0127	0.0021	3.1e-09	-0.00476476	0.00434961	0.274
rs3800649	7	137424509	A	G	0.0122	0.0019	3.2e-10	-0.00531741	0.00416491	0.201
rs3807566	7	50564204	T	G	-0.0127	0.0017	2e-13	-0.00132143	0.00358324	0.712
rs4307239	7	24354300	A	G	-0.0115	0.0017	3.9e-11	0.000953458	0.00357073	0.789
rs4718966	7	70040558	T	C	0.0127	0.0018	4.6e-13	0.00840595	0.00361066	0.0199
rs4722398	7	3125220	T	C	0.0158	0.0025	3.6e-10	-0.00243531	0.00525212	0.643
rs4722672	7	27231762	T	C	-0.0151	0.0021	1.8e-12	-0.0064378	0.00454088	0.156
rs4725984	7	150668514	T	C	-0.0128	0.0017	1.4e-13	-0.0074123	0.00372482	0.0466
rs6461115	7	2103668	A	G	0.0144	0.0019	1.2e-13	0.00941442	0.00425735	0.027
rs6463489	7	5542513	T	C	0.0157	0.0026	3.1e-09	-0.0100279	0.00570465	0.0786
rs6968554	7	17287106	A	G	-0.01	0.0017	3.5e-09	0.00406438	0.00369489	0.272
rs740157	7	77055885	A	G	0.0116	0.0016	1.8e-12	-0.000760272	0.00358794	0.832
rs7784465	7	6418275	T	C	-0.0164	0.0025	1.1e-10	-0.00286007	0.0051703	0.58
rs7805441	7	78121458	T	C	0.0109	0.0017	3.4e-10	0.0151687	0.00355559	2.04e-05
rs799449	7	44784697	T	C	0.013	0.0017	8.7e-14	-0.000848832	0.00357423	0.812
rs849135	7	28196413	A	G	0.0109	0.0016	2e-11	0.00346164	0.00355719	0.331
rs972283	7	130466854	A	G	0.0096	0.0016	5.1e-09	0.00271504	0.00355584	0.445
rs10110727	8	14324437	A	G	0.0135	0.002	3.2e-11	-0.00489426	0.00390605	0.211
rs11781222	8	23389571	T	C	0.0158	0.0024	5.3e-11	-0.00383392	0.00528628	0.468
rs11781699	8	118863061	T	C	-0.0132	0.0021	3.1e-10	-0.00507722	0.00455948	0.265
rs11783247	8	10788875	T	C	-0.0169	0.0016	1.2e-24	-0.0112703	0.00358012	0.00165
rs12680842	8	95582606	A	G	0.0133	0.0018	4.4e-14	0.00825745	0.00378083	0.029
rs13263601	8	14095900	A	C	-0.0154	0.0018	2.2e-17	0.00310842	0.00375026	0.407
rs1362910	8	30856464	A	G	0.0121	0.0017	1.2e-12	0.00655983	0.00360561	0.0689
rs1405348	8	77228222	A	G	-0.0204	0.0017	6.2e-32	0.0110094	0.00358324	0.00213
rs1431659	8	73439070	A	G	0.0196	0.0019	6e-24	-0.00968237	0.00399975	0.0155
rs16906845	8	138215228	A	G	-0.0225	0.0038	2.2e-09	0.00538338	0.00745108	0.47
rs16907751	8	81375457	T	C	-0.0209	0.003	1.6e-12	-0.00148537	0.00604888	0.806
rs16932761	8	67202787	A	G	-0.014	0.002	1.7e-12	0.00314359	0.0040788	0.441
rs1700137	8	89461609	T	C	-0.0121	0.0019	2.5e-10	-0.00648077	0.00388691	0.0955
rs17446091	8	27167942	T	C	-0.0123	0.002	1.8e-09	-0.00633707	0.00446982	0.157
rs1982441	8	28021769	T	G	0.0175	0.0026	7e-12	0.00728764	0.00521879	0.162
rs2100814	8	28118130	A	G	0.0113	0.0017	1.2e-10	0.0063322	0.0036081	0.0795
rs2170382	8	74689288	T	C	0.0172	0.0027	2.4e-10	0.0104354	0.00565938	0.0652
rs2721965	8	116662038	A	C	0.0171	0.0018	1.1e-20	-0.00327858	0.00375832	0.383
rs3808434	8	116559435	A	G	0.011	0.0016	1.3e-11	-0.00612199	0.0035765	0.0872
rs4366093	8	20639811	T	C	-0.0121	0.0018	6.7e-11	0.000955723	0.00378375	0.801
rs4737183	8	64720693	A	G	0.0112	0.0017	1.1e-10	-0.0118168	0.00356289	0.00091
rs7006629	8	87519542	T	C	0.0109	0.0017	2.5e-10	0.00620777	0.0035604	0.0811
rs733594	8	85077686	T	C	0.0138	0.0018	5.9e-14	-0.00172103	0.00399055	0.667
rs7844647	8	34503776	T	C	0.0123	0.0018	2.8e-11	-0.00252884	0.00401859	0.529
rs10118701	9	103061366	A	G	-0.0163	0.0018	1.1e-18	-0.00604002	0.00380486	0.112
rs10797115	9	92191256	T	C	0.0124	0.0017	9.9e-13	-0.00223767	0.00356943	0.531
rs10818810	9	126096522	A	G	0.0126	0.0017	1.1e-13	0.00333093	0.00365177	0.362
rs10818938	9	127049237	A	G	0.0114	0.0017	5.1e-11	0.00454095	0.00358993	0.207
rs10867256	9	81367391	T	C	-0.0118	0.0017	8.7e-12	-0.00944204	0.00358415	0.00843
rs10962549	9	16719445	T	C	0.0198	0.0023	2.5e-17	0.0152429	0.00482505	0.00158
rs10971712	9	33820938	T	C	-0.0197	0.0027	6.4e-13	0.0150461	0.00553105	0.00653
rs10989568	9	104396304	A	G	0.0107	0.0017	6.6e-10	-0.000349107	0.00355935	0.922
rs11790280	9	14651283	T	C	-0.0103	0.0018	7.1e-09	-0.00565027	0.00367024	0.124
rs11792069	9	140646121	A	G	0.0145	0.0024	6.5e-10	0.00351058	0.00459774	0.445
rs13290794	9	37183628	A	G	-0.0141	0.0018	1.9e-15	0.00734345	0.00369489	0.0467
rs13292976	9	129467340	T	C	0.0131	0.0017	3.1e-14	0.00532295	0.0035806	0.137
rs17820822	9	11831420	T	G	0.0143	0.0018	2.9e-15	0.00518469	0.00372239	0.164
rs1865341	9	8845911	T	C	0.0128	0.002	2.5e-10	-0.000725623	0.0041686	0.862
rs1928295	9	120378483	T	C	0.0141	0.0016	5.4e-18	0.01134	0.00358602	0.00153
rs3739733	9	88897891	A	G	0.0132	0.0021	5.3e-10	0.00343003	0.00427089	0.422
rs3829849	9	129390800	T	C	0.0098	0.0017	5.9e-09	-0.000910985	0.00368847	0.805
rs3902840	9	129419025	A	G	0.0222	0.003	3.2e-13	0.00439932	0.00624032	0.481
rs450231	9	101481205	A	G	-0.0127	0.002	2.1e-10	0.00123199	0.00427629	0.773
rs4740383	9	133783566	A	G	0.0126	0.0018	1.9e-12	0.00431928	0.00361197	0.231
rs4744275	9	96482633	A	G	0.0144	0.0018	7e-15	0.00027085	0.00403311	0.946
rs6474945	9	15670492	T	G	-0.0186	0.0016	4.7e-30	2.24591e-05	0.0035735	0.995
rs6477694	9	111932342	T	C	-0.0123	0.0017	3.8e-13	-0.00568293	0.00369927	0.125
rs7024334	9	109072075	T	G	0.0138	0.002	3.1e-12	0.00874272	0.00429163	0.0416
rs7042372	9	6959840	A	G	0.0122	0.0018	3.8e-11	0.00595992	0.00376939	0.114
rs7865157	9	122631560	T	C	0.0177	0.0028	3.7e-10	-0.00111386	0.0057751	0.847
rs7869771	9	94180627	A	C	0.014	0.0019	4.9e-13	-0.00183282	0.00400909	0.647
rs7874154	9	27777012	T	C	-0.0127	0.0017	1.8e-13	-0.00455491	0.00355679	0.2
rs10883553	10	102635475	A	C	0.0119	0.0018	1.9e-11	0.0042865	0.00357208	0.231
rs10883759	10	104412049	A	G	-0.0122	0.0018	5.4e-12	-0.000529315	0.00390216	0.892
rs10886017	10	118672531	A	C	0.0152	0.0019	1.4e-15	0.0189098	0.00411667	4.33e-06
rs11251352	10	2585792	A	G	-0.0109	0.0018	7e-10	-0.00145404	0.00363509	0.689
rs12098284	10	76047464	T	C	0.0178	0.0026	1.8e-11	0.0108245	0.00553105	0.0502
rs12411886	10	104685299	A	C	0.0271	0.003	1.5e-19	0.00855388	0.00656052	0.193
rs17094222	10	102395440	T	C	-0.0181	0.002	2.2e-19	-0.00293565	0.00439579	0.504
rs17636031	10	126594078	T	C	-0.016	0.0019	1.2e-17	0.00288486	0.00398149	0.469
rs2631681	10	93032943	T	C	-0.0113	0.0017	8.9e-11	-0.0041958	0.0037987	0.269
rs3781099	10	27318776	T	C	0.021	0.0031	2.5e-11	0.0098702	0.00649412	0.129
rs3851083	10	33862727	A	G	-0.0102	0.0016	4.1e-10	-0.00368396	0.00359518	0.306
rs577525	10	99769388	T	C	-0.0166	0.0017	9.7e-22	-0.00105389	0.00375673	0.779
rs7083450	10	103984060	T	C	0.0159	0.0023	1.7e-12	0.0125019	0.00483712	0.00975
rs7084454	10	21821274	A	G	0.0193	0.0019	4e-25	0.0240234	0.00380797	2.87e-10
rs7893571	10	16750129	T	G	0.0136	0.0018	1.8e-13	0.00600394	0.00378965	0.113
rs7899106	10	87410904	A	G	-0.0331	0.0037	1e-18	0.00456252	0.00810355	0.573
rs7903146	10	114758349	T	C	-0.0181	0.0018	1.3e-23	0.00452473	0.00393827	0.25
rs845084	10	125220036	A	G	0.014	0.002	1.3e-12	-0.00744212	0.00404798	0.0661
rs9787495	10	103206115	A	G	-0.0103	0.0017	3.1e-09	0.012207	0.00359966	0.0007
rs1003081	11	118913993	T	C	0.0121	0.0016	1.3e-13	0.00224022	0.0035735	0.531
rs1037587	11	11796727	T	C	0.0106	0.0017	1.1e-09	0.00133681	0.00357278	0.708
rs1048932	11	115044850	A	C	-0.016	0.0017	3.8e-22	-0.00367212	0.00360081	0.309
rs10830452	11	89966202	A	G	-0.0111	0.0018	2.1e-09	0.000447662	0.00379702	0.906
rs10838122	11	43551416	T	C	-0.0105	0.0017	1.5e-09	0.00625166	0.00355645	0.0788
rs10840606	11	2234690	A	G	-0.0164	0.0024	3.2e-12	0.0073432	0.00460754	0.111
rs11600990	11	64082807	T	C	-0.0178	0.0023	3.8e-14	0.00635508	0.00487412	0.192
rs12364470	11	134601012	T	G	-0.0178	0.0022	1.1e-15	0.00768576	0.00476651	0.107
rs12420725	11	117017530	A	G	-0.0226	0.0037	1.3e-09	-0.0134662	0.00758736	0.0759
rs12574668	11	46422686	A	C	0.0132	0.0023	8.8e-09	0.0173249	0.00473279	0.000252
rs1625427	11	131957293	T	C	0.013	0.0018	1.4e-12	0.00804757	0.00371999	0.0305
rs1782507	11	30243868	T	G	-0.0135	0.0018	1.3e-13	-0.00312416	0.00375832	0.406
rs1789165	11	69481969	A	G	0.0138	0.0017	8e-16	-0.000308956	0.003706	0.934
rs223051	11	32131303	T	C	0.0112	0.0018	1.1e-09	-0.00169032	0.0037987	0.656
rs2605603	11	93221105	A	G	-0.0103	0.0016	2.5e-10	-0.000568283	0.00355873	0.873
rs3134438	11	122765667	A	C	0.0113	0.0019	6.1e-09	-0.0037159	0.00397702	0.35
rs329651	11	133767622	T	G	0.0164	0.0021	9e-15	0.00294783	0.00455948	0.518
rs4936175	11	132641959	T	C	-0.0122	0.0017	1.4e-12	-0.00587941	0.0035781	0.101
rs587230	11	69299771	A	G	0.0149	0.0023	4.7e-11	-0.00103212	0.00484933	0.832
rs6265	11	27679916	T	C	-0.0412	0.0021	1e-86	-0.0317863	0.00457843	3.77e-12
rs7102454	11	65594820	T	C	-0.0158	0.0018	2.4e-18	-0.00397963	0.00372727	0.285
rs7117238	11	78040259	A	G	-0.0131	0.0022	2.5e-09	0.0114533	0.00486166	0.0185
rs7123876	11	72444583	T	C	-0.0119	0.0019	2.2e-10	-0.0119101	0.00409477	0.00364
rs7124681	11	47529947	A	C	0.0263	0.0016	3.2e-58	-0.00812205	0.00362867	0.0252
rs719802	11	113234679	T	C	0.0101	0.0018	9.5e-09	0.00293962	0.00365177	0.421
rs7941030	11	122522375	T	C	-0.0112	0.0017	2e-11	0.00394255	0.00364489	0.28
rs7948120	11	28763321	T	C	-0.0132	0.0019	7.3e-12	-0.00416355	0.00406321	0.305
rs900144	11	13294268	T	C	0.0166	0.0017	8.7e-22	-0.013828	0.00358234	0.000115
rs10744146	12	17212881	A	G	-0.0122	0.0017	1.4e-12	-0.000665381	0.00355661	0.852
rs10745785	12	97586257	T	C	-0.0111	0.0018	1.2e-09	0.00176154	0.00375561	0.639
rs10773049	12	124506631	T	C	-0.0116	0.0017	4.1e-12	0.00422919	0.00363991	0.246
rs10876418	12	39428802	T	C	-0.0123	0.0019	2.8e-10	-0.00979409	0.00419533	0.0195
rs10878946	12	69642315	T	C	-0.0141	0.0019	3.6e-13	-0.0226123	0.00397257	1.24e-08
rs11066301	12	112871372	A	G	0.0114	0.0016	4.4e-12	-0.0133082	0.00362204	0.000238
rs11115176	12	82465797	T	C	0.0121	0.0019	2e-10	0.0102746	0.00418066	0.014
rs11611246	12	939480	T	G	0.024	0.002	5e-32	-0.00463962	0.00440373	0.293
rs11611496	12	108413828	A	G	-0.0169	0.002	1.7e-16	-0.0203411	0.00425066	1.75e-06
rs17608150	12	110046698	T	C	0.0196	0.0031	1.3e-10	-0.00585898	0.00657939	0.373
rs1819844	12	68205604	A	G	0.0143	0.0021	2.6e-11	0.00926356	0.00467881	0.0479
rs2429150	12	2152655	A	C	-0.0111	0.0018	2.7e-10	0.00157027	0.00361197	0.663
rs2731222	12	90595383	A	C	0.0131	0.0019	1.5e-11	0.0005187	0.00401382	0.897
rs2733287	12	41880909	A	C	-0.0157	0.0017	6.8e-20	0.00265415	0.0035563	0.455
rs3887080	12	121661966	A	G	0.0181	0.0026	5.1e-12	0.0155893	0.00547078	0.00439
rs4077093	12	51593616	T	G	0.0128	0.0022	5.1e-09	-0.00250141	0.00433474	0.564
rs4759073	12	54653258	A	G	-0.0116	0.0017	2.8e-11	-0.014144	0.00361598	9.01e-05
rs4764949	12	103658096	A	G	0.0184	0.0018	1.7e-23	-0.00177346	0.00378965	0.64
rs4766710	12	114437708	A	G	0.0229	0.0035	3.7e-11	0.0123448	0.00727422	0.0896
rs621042	12	18789007	A	C	-0.0107	0.0017	6.3e-10	0.00208132	0.00356943	0.56
rs651548	12	99560183	A	G	0.0139	0.0018	2e-14	0.0035961	0.00369927	0.331
rs7133378	12	124409502	A	G	0.0125	0.0018	9.4e-13	-0.00464415	0.00381747	0.224
rs7138803	12	50247468	A	G	0.03	0.0017	2.3e-71	-0.00379855	0.00367219	0.301
rs7968230	12	133481917	A	G	0.0131	0.0018	1.6e-12	0.00469991	0.00377506	0.213
rs7973955	12	118409640	A	G	-0.0126	0.0019	3.7e-11	-0.00966658	0.00393003	0.0139
rs7975187	12	60964108	A	G	-0.0128	0.0021	1.4e-09	-0.00830215	0.0045841	0.0701
rs1006353	13	28047269	A	G	0.0126	0.0019	2.3e-11	-0.00240394	0.00411667	0.56
rs1045411	13	31033232	T	C	-0.0148	0.0019	2.3e-15	-0.0150415	0.0039638	0.00015
rs1218822	13	28011963	A	G	0.0168	0.0017	1.9e-22	0.0103247	0.00374762	0.00586
rs12429545	13	54102206	A	G	0.0316	0.0025	9.6e-38	-0.00716416	0.00556046	0.197
rs1668633	13	78371890	T	C	0.01	0.0017	8.7e-09	-0.00735914	0.00359518	0.0407
rs1927790	13	96922191	T	C	-0.0148	0.0016	1.8e-19	0.00246139	0.00361735	0.496
rs2479958	13	111984244	A	G	0.0154	0.0018	1.5e-17	0.00341108	0.0035563	0.337
rs629443	13	76386075	T	G	0.0116	0.0019	1.4e-09	0.00921862	0.00413928	0.026
rs7334078	13	99120484	T	C	0.0121	0.0019	2.2e-10	-0.00127073	0.00395946	0.748
rs892261	13	65884191	T	C	-0.0103	0.0017	2.2e-09	-0.00703895	0.0035781	0.0492
rs9507983	13	28620036	T	C	-0.0156	0.0018	1.4e-18	-0.000866043	0.00367615	0.814
rs9527706	13	58402479	A	G	-0.0115	0.0018	5.1e-10	-0.0048659	0.00399975	0.223
rs9530843	13	79563749	A	C	0.0128	0.0018	4.8e-13	0.00501654	0.00358324	0.162
rs9538141	13	59178258	A	G	0.0164	0.0017	3.5e-21	-0.0145785	0.00355679	4.23e-05
rs9540493	13	66205704	A	G	0.0139	0.0017	8.1e-17	-0.00433092	0.00357208	0.226
rs9571687	13	67472713	A	C	-0.0129	0.0018	2.8e-12	0.00469892	0.00382393	0.219
rs9595908	13	33184288	T	C	0.0159	0.0017	4.2e-21	0.00766721	0.00367615	0.0369
rs9603697	13	40783323	T	C	0.0141	0.0018	2.6e-14	0.00500284	0.00379265	0.187
rs10132280	14	25928179	A	C	-0.0223	0.0018	5.6e-35	0.000348996	0.00387774	0.928
rs10146527	14	79499850	T	C	0.0137	0.0017	2.3e-15	-0.0146027	0.0037091	8.21e-05
rs12147845	14	101144596	T	C	0.0199	0.0027	4.5e-13	0.00899862	0.0055807	0.107
rs12587412	14	47272423	T	G	0.0146	0.0017	4.8e-17	0.00475966	0.00373954	0.204
rs12885454	14	29736838	A	C	-0.0185	0.0017	2.4e-27	-0.00100788	0.00372778	0.787
rs12888545	14	88308044	A	G	-0.0136	0.002	9.1e-12	0.00126889	0.00408471	0.756
rs17105272	14	77529783	T	C	0.011	0.0019	3.2e-09	-0.00922675	0.00379217	0.0149
rs17522122	14	33302882	T	G	0.0159	0.0017	1.5e-21	0.0102621	0.00356633	0.004
rs1951455	14	91512339	T	C	-0.0145	0.0019	4.5e-14	0.00751187	0.00394815	0.0571
rs1956151	14	40101060	A	G	-0.013	0.0022	7.3e-09	-0.0037338	0.00468558	0.425
rs2010281	14	103862322	A	G	-0.0161	0.0017	6.7e-21	-0.0138624	0.00374524	0.000218
rs217671	14	62360464	A	G	-0.0144	0.0019	1.3e-13	-0.00398481	0.00404388	0.324
rs3803286	14	103246470	A	G	0.0181	0.0018	4.1e-23	0.00956572	0.0037665	0.0111
rs3850422	14	99671788	A	G	-0.0114	0.0016	3.7e-12	-0.0118956	0.00358665	0.000913
rs3902951	14	69789755	T	G	-0.0134	0.002	7e-12	-0.00387806	0.00410612	0.345
rs7144011	14	79940383	T	G	0.0282	0.002	5.2e-47	-0.0104369	0.00433367	0.016
rs7147503	14	101539384	T	C	-0.0119	0.0018	2e-11	0.00917906	0.00367751	0.0125
rs8016771	14	102649451	T	G	-0.019	0.0031	1.1e-09	0.0102978	0.00622111	0.0978
rs11635675	15	63793238	T	G	0.0124	0.0018	1.3e-11	-0.000529134	0.00373222	0.887
rs11855853	15	78012618	T	C	-0.0145	0.002	2.4e-13	-0.0130847	0.00403803	0.00118
rs12439798	15	46584787	T	G	0.0125	0.0017	6.9e-13	-0.000461129	0.00360081	0.898
rs12593036	15	81058652	A	G	0.0154	0.0019	3.8e-16	0.00778758	0.00386491	0.0439
rs12595158	15	62316035	T	C	-0.0394	0.0054	1.9e-13	0.00707189	0.01204	0.557
rs12595749	15	79432359	A	G	0.0141	0.0017	5.7e-16	0.00894576	0.00359851	0.0129
rs13329567	15	68104367	T	C	-0.0293	0.002	1e-50	-0.0100484	0.00432012	0.02
rs340025	15	60908307	T	C	-0.0124	0.0017	1e-13	-0.00860706	0.00361462	0.0172
rs3736485	15	51748610	A	G	0.0134	0.0016	2.5e-16	-0.00412116	0.0035735	0.25
rs4284600	15	31843528	T	C	-0.0118	0.0017	1.3e-11	9.86259e-06	0.00356117	0.998
rs4906908	15	27040082	T	G	-0.0103	0.0017	2.5e-09	-0.00279185	0.00356004	0.433
rs7164727	15	73093991	T	C	0.0182	0.0017	3.3e-25	0.00645864	0.00379265	0.0887
rs7181498	15	95271404	T	C	0.0163	0.0018	1e-19	0.0163957	0.0037129	9.84e-06
rs8033510	15	61445514	T	C	0.0106	0.0018	5.1e-09	0.00278553	0.00369927	0.452
rs8036040	15	36402716	A	C	0.0109	0.0017	2.7e-10	0.0129676	0.00355576	0.00027
rs10083803	16	6701400	T	C	-0.0127	0.0019	5.9e-11	-0.001993	0.003986	0.617
rs11074446	16	20255123	T	C	0.0225	0.0024	1.8e-20	0.00819462	0.00523535	0.117
rs11075489	16	62803841	T	C	-0.0111	0.0017	1.3e-10	-0.00649964	0.00355645	0.0677
rs11642001	16	71899586	A	G	-0.0137	0.0021	5.1e-11	-0.0218332	0.00425735	2.91e-07
rs11866815	16	387867	T	C	-0.0156	0.0019	1e-16	-0.0107995	0.00415673	0.00937
rs12446632	16	19935389	A	G	-0.0352	0.0024	2.9e-50	0.00456691	0.00515452	0.376
rs12448257	16	3599655	A	G	0.0184	0.002	8.1e-20	-0.0103375	0.00438013	0.0183
rs12448738	16	56489343	A	C	-0.0168	0.0025	2.8e-11	-0.00780783	0.00525212	0.137
rs1549293	16	31141993	T	C	-0.0204	0.0017	7.6e-33	-0.0135579	0.00370373	0.00025
rs1862451	16	24803620	A	G	0.0137	0.0019	1.9e-12	0.0163431	0.00402339	4.85e-05
rs2080454	16	49062590	A	C	-0.0129	0.0017	1.7e-14	0.00380445	0.0036274	0.294
rs2307022	16	68381978	A	G	0.0135	0.0017	5.5e-15	0.000492208	0.00377506	0.896
rs2516739	16	2097158	A	G	-0.0159	0.0021	1.4e-14	-0.00292893	0.00434214	0.5
rs3814883	16	29994922	T	C	0.0232	0.0017	1.1e-40	0.00824744	0.00355903	0.0204
rs4985155	16	15129459	A	G	0.012	0.0017	3e-12	0.00250124	0.00377506	0.508
rs6564360	16	76779612	A	G	-0.0135	0.0022	1.2e-09	0.00331041	0.00461742	0.473
rs7187776	16	28857645	A	G	-0.0265	0.0016	1.4e-58	0.00216437	0.00361735	0.55
rs7195386	16	24578458	T	C	0.0133	0.0017	1.1e-14	0.00126736	0.0035563	0.722
rs756717	16	72996162	A	G	-0.0148	0.0017	5.4e-18	-0.00254541	0.0036289	0.483
rs7919	16	70514828	A	C	-0.0158	0.0017	1e-19	0.000550665	0.00356943	0.877
rs8047395	16	53798523	A	G	0.0642	0.0017	1e-200	0.00294083	0.00355584	0.408
rs879620	16	4015729	T	C	0.0231	0.0018	5.3e-38	0.00839505	0.00365002	0.0214
rs889398	16	69556715	T	C	-0.0196	0.0016	1.3e-32	-0.0137677	0.00360318	0.000134
rs977540	16	9724750	A	G	0.014	0.0019	2.5e-13	0.00190026	0.00418676	0.65
rs9927848	16	23833071	A	C	-0.0122	0.002	6.4e-10	0.000338615	0.00405302	0.933
rs9931967	16	20375351	T	G	0.0163	0.0017	1e-20	0.00477047	0.0035557	0.18
rs1000940	17	5283252	A	G	-0.0154	0.0018	1.1e-17	-0.0102172	0.00383716	0.00774
rs1038088	17	28074563	T	G	-0.0117	0.0016	4.6e-13	0.00584809	0.00355903	0.1
rs1075901	17	15943910	T	C	-0.0121	0.0016	1.2e-13	0.00496974	0.00357729	0.165
rs1106908	17	34942595	A	G	-0.0158	0.0016	3.1e-22	-0.0072944	0.00357208	0.0411
rs11079849	17	47090785	T	C	-0.0188	0.0019	4.8e-24	-0.00454904	0.00381747	0.233
rs12602912	17	65870073	T	C	0.0176	0.0021	9.9e-18	0.0133913	0.0044613	0.00268
rs12939549	17	78611724	A	G	0.018	0.0016	2.7e-28	0.0030623	0.00358415	0.393
rs16966801	17	39573713	A	G	-0.0156	0.0022	1.1e-12	-0.00300179	0.00454088	0.509
rs17681708	17	9792872	T	C	-0.0106	0.0018	7.2e-09	0.000665082	0.00378965	0.861
rs208015	17	46252346	T	C	0.0356	0.0034	1.4e-25	0.00867474	0.00696772	0.213
rs2619976	17	71754545	T	C	0.0104	0.0018	6.3e-09	0.00303217	0.00362155	0.403
rs4516268	17	1846831	A	C	-0.0217	0.0021	5.2e-25	-0.0108365	0.0044613	0.0151
rs4796243	17	35057883	A	G	-0.0124	0.0019	6.1e-11	-0.00511354	0.00392191	0.193
rs4986044	17	21261560	T	C	-0.0164	0.0016	3.3e-23	-0.00139619	0.00356943	0.696
rs7209235	17	73759552	A	G	-0.0111	0.0019	8e-09	-0.00885562	0.00390605	0.0234
rs7211567	17	31460899	T	C	-0.0145	0.0021	4.5e-12	0.00139988	0.00432012	0.746
rs7217226	17	2136065	T	G	-0.013	0.0017	2.6e-14	0.00361508	0.0037129	0.33
rs8070454	17	38160754	T	C	-0.0098	0.0017	4.2e-09	-7.66871e-05	0.00365177	0.983
rs8071182	17	55336155	A	G	0.0133	0.0022	2.1e-09	0.00862729	0.00467881	0.0652
rs8075273	17	61728881	A	C	-0.0133	0.0018	3.7e-13	-0.00627006	0.00398149	0.115
rs8081039	17	75995829	T	C	0.0233	0.0038	6.1e-10	-0.00848314	0.00761808	0.266
rs9299	17	46669430	T	C	0.0121	0.0018	3.6e-11	0.00161504	0.00372482	0.665
rs9905991	17	80052073	A	G	0.01	0.0017	8.3e-09	0.00848052	0.00357729	0.0178
rs10438964	18	42950629	T	C	-0.0127	0.0019	7.6e-11	-0.0176048	0.00402823	1.25e-05
rs11150911	18	73498528	A	C	0.0133	0.0018	4.7e-13	0.00414054	0.00393003	0.292
rs12964689	18	21116998	A	G	0.0203	0.0017	5.1e-32	-0.00515319	0.00355604	0.147
rs1365466	18	36182440	T	C	-0.0137	0.0019	3.3e-13	0.00966001	0.00408941	0.0182
rs1608445	18	947954	A	G	-0.0104	0.0018	3.7e-09	0.00558945	0.00359303	0.12
rs1941697	18	31251276	A	G	0.0123	0.0017	1.2e-12	0.00499996	0.0035714	0.162
rs2000746	18	57677294	A	G	0.0181	0.002	7e-19	0.0130382	0.00404299	0.00128
rs2012927	18	63297672	A	G	0.0129	0.0017	7.4e-14	0.00640272	0.00379265	0.0913
rs555267	18	40992698	T	G	0.0126	0.0017	6e-13	0.0105547	0.0037987	0.00545
rs663129	18	57838401	A	G	0.0545	0.0019	1.6e-178	0.00250174	0.00419292	0.551
rs7239114	18	45921214	A	G	0.0124	0.0017	1.2e-13	0.00292008	0.00357278	0.414
rs7243357	18	56883319	T	G	0.0194	0.0021	9.1e-20	0.00349811	0.00465795	0.453
rs8092503	18	52479487	A	G	-0.0165	0.0019	2.3e-17	0.0109754	0.00413356	0.00792
rs8094523	18	57878155	A	G	-0.0305	0.0032	4.7e-22	-0.0097271	0.00689536	0.159
rs8097544	18	1839564	A	G	-0.02	0.0025	9.3e-16	-0.01382	0.00500646	0.00576
rs954018	18	42598463	A	G	-0.013	0.0018	2.1e-13	-0.000292024	0.00385781	0.94
rs9675376	18	57969244	A	G	0.035	0.0018	2.7e-82	0.00342613	0.00395088	0.386
rs9951893	18	60739250	T	C	-0.0115	0.0017	3.3e-11	0.00176714	0.00356289	0.62
rs10408013	19	33963766	T	C	0.0111	0.0018	8e-10	0.00177463	0.00390997	0.65
rs11668301	19	31016196	A	G	0.021	0.0024	1.9e-18	0.0121752	0.00497881	0.0145
rs11672660	19	46180184	T	C	-0.034	0.0021	1.7e-60	0.00308122	0.00441981	0.486
rs12609744	19	12994140	T	C	-0.0126	0.0019	3.6e-11	0.00505873	0.00386851	0.19
rs17724992	19	18454825	A	G	0.0183	0.0019	1e-22	0.0185733	0.00405302	4.63e-06
rs2075650	19	45395619	A	G	0.0244	0.0023	1.5e-25	0.0100316	0.00503472	0.0463
rs2304130	19	19789528	A	G	0.0176	0.003	2.9e-09	-0.00431326	0.00643698	0.503
rs273504	19	18215247	A	G	-0.0153	0.0018	4.4e-18	0.00790362	0.00359627	0.028
rs2866816	19	30683879	T	C	0.0129	0.002	5.6e-11	0.0074293	0.00405302	0.0668
rs29938	19	34311481	T	C	-0.015	0.0017	6.7e-18	-0.0079079	0.00375292	0.0352
rs3810291	19	47569003	A	G	0.0274	0.0018	2.1e-52	0.0187523	0.00378083	6.96e-07
rs3826705	19	42637232	T	C	-0.0157	0.0027	6.6e-09	-0.00705712	0.00551069	0.2
rs8102137	19	30296853	T	C	-0.0193	0.0018	1.7e-25	-0.00831564	0.00378375	0.028
rs998732	19	19378671	A	G	0.0171	0.0022	2e-14	0.00300046	0.00488672	0.539
rs1512065	20	53453326	A	G	0.0138	0.0021	5.7e-11	0.00686176	0.00420721	0.103
rs17806379	20	51107290	T	C	-0.0258	0.0022	1.5e-30	-0.00382921	0.00462324	0.408
rs1884389	20	1410582	T	C	-0.0103	0.0017	4e-09	-0.00621153	0.00359824	0.0844
rs1884897	20	6612832	A	G	-0.0194	0.0017	1.3e-30	-0.00316149	0.00370532	0.394
rs2143253	20	41987392	A	G	-0.0188	0.0026	1.1e-12	-0.00919897	0.00549744	0.0943
rs2425241	20	35018412	T	C	-0.0197	0.0033	2.7e-09	0.00906942	0.00695593	0.192
rs2425857	20	44914134	A	G	0.0116	0.0017	2.8e-11	0.00556379	0.00359892	0.122
rs310618	20	62127121	T	C	-0.0108	0.0018	5.5e-09	-0.00358844	0.00382095	0.348
rs4814512	20	16564210	A	C	0.0133	0.0021	2.3e-10	0.0030457	0.00434215	0.483
rs559267	20	54157497	A	G	-0.0115	0.0017	3e-11	-0.00456669	0.00380558	0.231
rs6019482	20	47495560	T	C	-0.0178	0.0023	2.8e-14	-0.004753	0.00480126	0.322
rs6138482	20	25059442	T	C	0.0147	0.002	5.8e-13	0.00800917	0.00444954	0.0717
rs6142096	20	32686658	A	G	0.0137	0.0017	1.8e-15	-0.00311763	0.00357853	0.384
rs8123881	20	15819495	A	G	-0.0196	0.0024	4.4e-16	-0.00296666	0.00514098	0.564
rs2836961	21	40627020	A	C	-0.0102	0.0017	1.1e-09	0.01519	0.00366263	3.43e-05
rs2838006	21	42653567	T	C	-0.0126	0.0018	5.4e-12	-0.00864116	0.00370828	0.0198
rs427943	21	46570896	A	C	-0.017	0.0017	7.3e-23	-0.0113202	0.00357975	0.00157
rs762147	21	39238610	A	G	-0.0115	0.0019	3.3e-09	-0.0051606	0.00398149	0.194
rs4820408	22	40604945	T	G	0.0151	0.0017	2.1e-19	-0.0183806	0.00363991	4.44e-07
rs9615905	22	48875699	T	C	0.011	0.0017	2.7e-10	0.00603783	0.0035765	0.0913

## Sheet: S9
Supplementary Table 9 Single nucleotide polymorphisms (SNPs) used to construct the instruments for Mendelian randomization analysis smoking initiation – body mass index
					Exposure: Smoking Initiation			Outcome: BMI
SNP	Chromosome	Position	Effect allele	Other allele	Beta	Standard error	P value	Beta	Standard error	P value
rs10789369	1	73824909	G	A	-0.0234484	0.00261834	3.39e-19	0.0034	0.0018	0.056
rs10914684	1	33795572	A	G	-0.0158038	0.00272237	6.32e-09	-0.0117	0.0018	1.6e-10
rs11162019	1	87913176	T	C	-0.0154947	0.00264954	5.06e-09	-0.0048	0.0019	0.011
rs12022778	1	50603995	C	A	0.0268248	0.00317904	3.18e-17	0.0127	0.0021	2.4e-09
rs12739243	1	210302043	C	T	-0.0212518	0.00307064	4.45e-12	0.0014	0.0021	0.49
rs12755632	1	41776623	G	A	-0.0154051	0.00274045	1.93e-08	-0.0013	0.0018	0.47
rs1329967	1	38752476	G	A	0.018404	0.0038543	1.84e-06	-0.0048	0.0019	0.012
rs1486931	1	76686415	G	T	0.0206071	0.00433474	2.04e-06	0.0073	0.0021	0.00049
rs1514176	1	74991596	A	G	-0.0193002	0.0025814	7.67e-14	-0.0174	0.0016	1.5e-26
rs1549821	1	190950209	A	G	0.015673	0.00396817	7.94e-05	-0.0085	0.0019	1e-05
rs1889571	1	32195819	G	T	0.0221798	0.00377614	4.19e-09	0.0129	0.0026	1e-06
rs1935571	1	96414335	G	T	-0.0157204	0.00255018	6.99e-10	-0.0032	0.0017	0.062
rs2613503	1	72839774	A	C	0.0214778	0.00447842	1.64e-06	0.0328	0.0021	3e-56
rs2782640	1	44009033	T	C	0.0301925	0.00367219	2.01e-16	0.002	0.0018	0.25
rs2901785	1	174104743	A	G	-0.0173083	0.00256313	1.47e-11	0.0022	0.0017	0.2
rs301806	1	8482078	T	C	0.0213534	0.00360938	3.29e-09	0.0079	0.0017	4.4e-06
rs3828077	1	154232610	G	A	-0.0319011	0.00533915	2.27e-09	0.0037	0.0026	0.15
rs4659704	1	236876257	A	C	0.0166411	0.0035806	3.39e-06	0.0028	0.0017	0.1
rs4912332	1	58815243	T	C	0.0141209	0.00254856	2.94e-08	0.0062	0.0017	0.00035
rs876793	1	237852083	C	T	-0.0179245	0.00273664	5.69e-11	-0.0053	0.0018	0.0038
rs925524	1	46496709	G	A	0.0155573	0.0028078	2.94e-08	0.0122	0.0019	1.1e-10
rs1022376	2	22067213	C	T	-0.0147448	0.00261063	1.66e-08	0.0023	0.0017	0.17
rs10490159	2	51341259	T	C	0.0172365	0.00260741	3.86e-11	0.0007	0.0018	0.69
rs10496281	2	83250472	G	A	0.0237377	0.00537554	1e-05	0.0038	0.0027	0.15
rs10933068	2	225418360	A	G	-0.0179972	0.00381111	2.29e-06	0.0003	0.0018	0.87
rs11687735	2	80956327	G	A	0.0170532	0.00355584	1.62e-06	0.0029	0.0018	0.093
rs11689084	2	137582372	C	A	0.023888	0.0040788	4.8e-09	0.0016	0.002	0.41
rs11692435	2	98275354	A	G	0.0250526	0.00458161	4.47e-08	0.017	0.0033	1.7e-07
rs12474587	2	162802993	T	G	0.0242306	0.00257423	4.83e-21	-0.0038	0.0018	0.035
rs12621172	2	22587157	C	A	0.0182801	0.00367815	6.53e-07	0.0047	0.0018	0.0087
rs13025009	2	166170073	G	A	0.0218144	0.00445285	9.61e-07	0.0058	0.0021	0.0067
rs13392222	2	100672408	C	A	-0.0234375	0.00368286	1.93e-10	-0.0025	0.0025	0.31
rs13417792	2	63447200	T	G	-0.0177599	0.00432012	3.94e-05	0.0085	0.0021	4.9e-05
rs1427499	2	145400317	G	A	-0.022427	0.00392191	1.08e-08	-0.0001	0.0019	0.94
rs1445649	2	155682556	C	T	0.0205716	0.00255553	8.48e-16	0.0057	0.0017	0.00095
rs16826827	2	147825689	C	T	-0.0222069	0.00386572	9.17e-09	0.0034	0.0026	0.2
rs1722656	2	161827204	T	G	0.0156386	0.00395946	7.68e-05	-0.0005	0.0019	0.81
rs17229285	2	199523122	T	C	-0.0154796	0.00254827	1.27e-09	0.0016	0.0016	0.34
rs17616642	2	59022210	G	A	-0.0165573	0.00295478	2.1e-08	0.0133	0.002	5.6e-11
rs1863161	2	60139524	A	G	0.0153394	0.00256728	2.34e-09	0.0075	0.0017	1.6e-05
rs1996286	2	146133472	T	C	-0.03562	0.003562	1.31e-23	-0.0011	0.0017	0.51
rs2710634	2	32808804	C	T	-0.0177614	0.00255039	3.36e-12	0.0017	0.0017	0.33
rs3115418	2	200936399	C	T	-0.0142249	0.002559	2.79e-08	-0.0081	0.0017	2.6e-06
rs357304	2	164862639	C	T	0.0166757	0.00285986	5.4e-09	0.0034	0.002	0.086
rs3811038	2	113240183	C	T	0.0191404	0.00284069	1.58e-11	0.004	0.0019	0.04
rs4674993	2	226332033	G	A	-0.0240053	0.00318518	4.85e-14	0.0007	0.0022	0.74
rs6723416	2	104147753	G	A	0.027133	0.00355661	2.38e-14	0.0117	0.0017	9.3e-12
rs6750107	2	80748807	A	G	0.0145651	0.00261598	2.6e-08	-0.0008	0.0018	0.65
rs6750529	2	182027603	T	C	0.0199074	0.00291936	9.26e-12	0.0044	0.002	0.024
rs7576635	2	625057	T	C	0.0349539	0.00472178	1.32e-13	0.0564	0.0023	2.9e-135
rs7594743	2	59319706	T	C	-0.0147788	0.00363828	4.88e-05	-0.0195	0.002	9.6e-23
rs7605824	2	280819	A	G	-0.0122737	0.00371761	0.000949	-0.01	0.0018	1.8e-08
rs10446419	3	25725501	G	A	-0.0195626	0.00314465	5.05e-10	-0.0026	0.0022	0.23
rs11130380	3	53758950	T	G	-0.0172227	0.00365532	2.48e-06	0.0052	0.0018	0.0031
rs11712680	3	75009019	C	A	-0.0270476	0.00457843	3.51e-09	-0.0038	0.0022	0.09
rs11713899	3	2365026	C	A	0.0187188	0.00338391	3.15e-08	0.0048	0.0023	0.035
rs12053870	3	118302515	G	T	0.0156164	0.00255697	1.02e-09	0.0049	0.0017	0.0045
rs13066050	3	81325861	T	C	0.0188343	0.00313906	1.93e-09	0.0039	0.0021	0.071
rs1449012	3	159048333	T	C	-0.0153734	0.00255515	1.77e-09	-0.0015	0.0017	0.39
rs1549979	3	85460131	T	C	-0.0245223	0.00262305	8.8e-21	-0.0156	0.0017	1.9e-20
rs16828799	3	173353739	T	G	0.0197692	0.00351124	1.83e-08	-0.0023	0.0024	0.34
rs1714521	3	158284861	C	A	-0.0162953	0.00258949	3.07e-10	0.0108	0.0017	5.8e-10
rs1806441	3	131967556	T	C	-0.0147004	0.00356536	3.79e-05	-0.0082	0.0017	2.1e-06
rs1870275	3	55997387	T	C	0.0356939	0.0074917	1.87e-06	0.0182	0.0036	3.3e-07
rs1910236	3	59434420	A	G	0.0146439	0.00255305	9.91e-09	0.0027	0.0017	0.12
rs2276825	3	52886605	C	T	0.0188756	0.00296235	1.89e-10	0.0141	0.002	2e-12
rs2279829	3	147106319	T	C	-0.0173766	0.00309605	2.05e-08	0.0097	0.0021	3.1e-06
rs2319545	3	147719648	A	C	0.0232366	0.00357698	8.3e-11	-0.0061	0.0024	0.01
rs2624833	3	50212512	T	G	0.0197742	0.00395485	5.64e-07	0.0183	0.0018	3.9e-23
rs2734390	3	60459291	G	A	0.0147709	0.00263598	2.09e-08	0.0009	0.0018	0.61
rs3172494	3	48731487	T	G	-0.0291267	0.00400086	3.4e-13	-0.0159	0.0028	1.1e-08
rs39654	3	173095123	G	A	0.0113523	0.00357208	0.00152	0.0145	0.0017	6.5e-17
rs6549391	3	71529915	C	A	-0.0153394	0.00381111	5.68e-05	-0.0033	0.0018	0.077
rs716352	3	149626430	A	G	-0.0146126	0.00359738	4.92e-05	-0.0052	0.0017	0.0028
rs748832	3	16851202	G	A	0.0172142	0.00263743	6.6e-11	0.0029	0.0018	0.1
rs7622810	3	107971021	C	T	0.0166909	0.00359966	3.55e-06	0.0108	0.0017	3.8e-10
rs7640107	3	59966156	T	C	-0.014186	0.00257291	3.46e-08	-0.002	0.0017	0.24
rs7649370	3	77175484	G	A	-0.0143038	0.00359851	7.15e-05	0.0041	0.0018	0.02
rs9288999	3	114147927	A	G	0.0174411	0.00288687	1.5e-09	0	0.002	1
rs963354	3	157393770	A	C	0.0150489	0.00274753	4.21e-08	-0.0054	0.0017	0.002
rs9841807	3	175718927	T	C	0.0162535	0.00285986	1.35e-08	-0.0024	0.0019	0.22
rs9850597	3	161761866	A	G	-0.018571	0.00328806	1.65e-08	-0.0041	0.0022	0.069
rs10001365	4	147797214	A	G	-0.0249918	0.00364155	6.65e-12	-0.0067	0.0018	0.00021
rs10516930	4	94557686	T	C	0.0167431	0.00391392	1.93e-05	0.0038	0.0019	0.043
rs13109980	4	140886963	A	G	-0.0221816	0.00271803	3.37e-16	-0.0134	0.0018	3.2e-13
rs13119657	4	136410874	A	C	-0.0137734	0.00429163	0.00134	0.0044	0.0021	0.036
rs13145932	4	29115994	T	G	-0.0143555	0.00398149	0.000319	-0.0065	0.0019	0.00083
rs4315856	4	137454023	A	G	0.0151822	0.00368222	3.77e-05	-0.0012	0.0018	0.5
rs6813565	4	35493720	G	A	0.0161816	0.00355661	5.38e-06	-0.0033	0.0017	0.058
rs9312169	4	68007968	C	A	0.0270283	0.00477798	1.5e-08	0.0049	0.0023	0.031
rs979194	4	143536583	C	T	0.0152861	0.00402823	0.000145	-0.003	0.002	0.12
rs10060196	5	106455988	A	C	0.0183116	0.00258191	1.29e-12	-0.0079	0.0017	6e-06
rs10434799	5	107366285	C	T	0.0170421	0.00365002	3.01e-06	0.0063	0.0018	0.00035
rs1177762	5	157671789	T	G	0.016794	0.00378374	8.98e-06	-0.0008	0.0018	0.68
rs11956866	5	161018271	G	T	-0.0148382	0.00257133	7.82e-09	0.0021	0.0016	0.19
rs12517438	5	30842054	G	T	0.0153545	0.00255553	1.89e-09	-0.0005	0.0017	0.79
rs1529502	5	154845715	T	C	0.0239869	0.00415673	7.86e-09	0.001	0.002	0.62
rs17332108	5	60131884	C	T	0.0232389	0.00400909	6.85e-09	-0.0037	0.0019	0.055
rs17348453	5	103926384	C	T	-0.0291347	0.00468939	5.09e-10	-0.009	0.0023	7.6e-05
rs17534089	5	106829219	G	A	-0.0322634	0.00518627	5.01e-10	-0.0056	0.0025	0.027
rs2028269	5	79308315	A	G	0.0161645	0.00260178	5.19e-10	0.0052	0.0018	0.0029
rs27003	5	94202167	C	T	0.0242168	0.00383381	2.64e-10	0.0048	0.0019	0.01
rs329124	5	133865452	G	A	-0.0163871	0.00257498	1.96e-10	-0.0131	0.0017	5.3e-14
rs359431	5	173288534	T	C	-0.0141982	0.00256669	3.16e-08	0.0026	0.0016	0.11
rs3843905	5	165427280	T	C	-0.0151458	0.00259749	5.41e-09	0.0001	0.0018	0.93
rs3909281	5	165096435	G	T	0.0210672	0.00255477	1.62e-16	0.005	0.0018	0.0043
rs4044321	5	166989513	G	A	-0.022641	0.00266088	1.75e-17	-0.0037	0.0019	0.06
rs6452784	5	87680994	G	A	-0.0263933	0.00356536	1.36e-13	-0.0073	0.0017	2e-05
rs6874731	5	80263865	G	T	0.0153179	0.00254945	1.83e-09	0.0034	0.0018	0.056
rs6884098	5	170315724	T	C	0.0184103	0.00383049	1.56e-06	0.0129	0.0019	3.1e-12
rs6890961	5	166778503	T	C	-0.0193109	0.00263031	2.13e-13	0.003	0.0018	0.1
rs1009181	6	26158993	C	T	-0.0161581	0.00369721	1.21e-05	-0.005	0.0017	0.0029
rs10945141	6	69470709	A	G	0.0181417	0.00289389	3.59e-10	-0.0037	0.002	0.057
rs1150668	6	28129789	G	T	-0.0185103	0.00258689	8.54e-13	0.0044	0.0017	0.012
rs118202	6	111658371	T	G	-0.0367484	0.00326089	1.9e-29	-0.009	0.0022	5e-05
rs12195240	6	98636905	A	G	0.0249108	0.0028224	1.08e-18	-0.0055	0.0019	0.004
rs12215459	6	156433375	C	T	-0.0180974	0.00543193	0.000865	0.0026	0.0027	0.33
rs12530388	6	101329173	C	A	-0.0183617	0.00254876	5.83e-13	-0.0094	0.0017	4.5e-08
rs160631	6	52895230	G	T	-0.0172628	0.00287315	1.87e-09	-0.0062	0.002	0.0014
rs2397678	6	100345238	G	A	0.0177865	0.00387213	4.32e-06	-0.0061	0.0019	0.0012
rs3218108	6	41902655	T	C	-0.0180344	0.00406321	8.92e-06	-0.0002	0.002	0.92
rs3800227	6	108994161	G	A	0.017178	0.00291194	3.64e-09	0.0167	0.002	4.3e-17
rs619087	6	94175279	G	A	0.0142703	0.00257973	3.1e-08	-0.0037	0.0017	0.035
rs6568832	6	97702876	A	G	0.018869	0.00295768	1.74e-10	0.0045	0.002	0.025
rs10230831	7	88435447	T	C	0.0167778	0.00376105	8.15e-06	-0.0005	0.0018	0.77
rs10238965	7	99145845	T	C	-0.0293097	0.00491232	2.46e-09	-0.0195	0.0024	2.6e-16
rs10264504	7	114956058	C	T	-0.0187426	0.00383381	1e-06	0.0031	0.0019	0.097
rs10279261	7	133589846	A	G	-0.0188726	0.00262221	6.05e-13	-0.0029	0.0018	0.096
rs1030015	7	78139581	T	G	0.0142896	0.0025501	2.15e-08	0.0096	0.0017	2.7e-08
rs10953957	7	121954709	A	G	0.0144058	0.00261707	3.66e-08	0.0116	0.0018	1.5e-10
rs1107199	7	1691375	A	G	-0.0236717	0.00378083	3.83e-10	0.0014	0.0018	0.46
rs11762736	7	96630637	G	A	-0.0216738	0.00375026	7.34e-09	-0.0058	0.0019	0.0017
rs12673563	7	91280470	T	C	-0.0259764	0.00575127	6.3e-06	-0.0039	0.0026	0.14
rs3889797	7	1877924	C	A	0.0218457	0.00359627	1.21e-09	0.0067	0.0017	0.00012
rs4730488	7	111166165	G	T	-0.015874	0.00355843	8.29e-06	-0.0057	0.0016	0.00051
rs4731920	7	132604899	A	G	-0.012244	0.00387578	0.00159	-0.0056	0.0019	0.0024
rs6964838	7	3509969	A	G	-0.0199131	0.0035765	2.59e-08	0.0063	0.0017	0.00029
rs7802996	7	77771983	T	C	-0.0208847	0.00342418	1.06e-09	-0.0005	0.0023	0.84
rs7809303	7	69484366	A	G	-0.0214188	0.00272019	3.48e-15	0.0107	0.0018	6.9e-09
rs11783093	8	27425349	T	C	-0.0471243	0.00349308	2.07e-41	0.0045	0.0024	0.054
rs13261666	8	59814666	T	G	-0.0199946	0.00254962	4.36e-15	-0.0053	0.0017	0.0019
rs1805871	8	91070789	G	A	0.0185401	0.00376105	8.1e-07	-0.0004	0.0018	0.82
rs2218439	8	93202128	G	A	-0.0240051	0.00359851	2.6e-11	-0.0075	0.0018	2.1e-05
rs290601	8	115374642	T	C	0.0163102	0.0028566	1.14e-08	0.0038	0.0021	0.072
rs6986430	8	93048104	C	T	-0.0243377	0.00306383	1.99e-15	-0.0064	0.0021	0.0018
rs6993429	8	92733282	A	C	-0.0190505	0.00255947	9.87e-14	-0.0012	0.0017	0.49
rs7836565	8	52569449	T	C	-0.0155084	0.00283144	4.36e-08	0.0033	0.0019	0.085
rs10739534	9	122071105	A	G	-0.0179604	0.00357073	4.98e-07	0.0044	0.0017	0.011
rs10983776	9	120521132	C	T	-0.0150198	0.00357007	2.52e-05	-0.0051	0.0017	0.0035
rs11791671	9	3398679	T	C	0.0278504	0.00508476	4.24e-08	0.0058	0.0033	0.077
rs1931427	9	11159953	T	G	0.0179439	0.0035604	4.77e-07	0.0084	0.0017	1.1e-06
rs2378662	9	86707289	A	G	0.0152121	0.00255675	2.67e-09	0.0063	0.0018	0.00041
rs2382252	9	10988832	A	C	-0.0150559	0.00360938	3.07e-05	-0.0053	0.0018	0.0027
rs2383294	9	23836062	G	A	-0.0166662	0.00401859	3.33e-05	-0.0068	0.002	0.00054
rs4877285	9	81354129	A	G	-0.0181318	0.00270594	2.1e-11	-0.0082	0.0018	4.5e-06
rs6559415	9	81443855	A	G	-0.0166203	0.00411667	5.37e-05	0.0034	0.002	0.095
rs7024924	9	8282399	C	T	0.0188918	0.00336069	1.9e-08	0.0041	0.0023	0.07
rs7026534	9	134907263	G	T	-0.016603	0.00279052	2.68e-09	-0.0095	0.0019	5e-07
rs7867822	9	20676454	G	A	-0.015097	0.00271589	2.76e-08	0.0025	0.0018	0.17
rs828290	9	128104105	C	A	0.0178292	0.00355872	5.57e-07	-0.0069	0.0017	5.6e-05
rs988961	9	29746545	G	A	0.0159011	0.00355559	7.84e-06	0.0087	0.0017	3.8e-07
rs10509982	10	115377503	C	A	-0.0159304	0.00390997	4.5e-05	0.0013	0.0019	0.49
rs10905461	10	8803551	C	T	-0.0163915	0.00293456	2.36e-08	0.0012	0.002	0.54
rs11192347	10	106929313	A	G	-0.02645	0.00427392	6.15e-10	0.0066	0.0028	0.017
rs11256432	10	10043822	T	C	-0.0186316	0.0035659	1.75e-07	-0.0022	0.0017	0.2
rs1291821	10	11133823	G	A	0.014493	0.00255405	1.39e-08	0.0056	0.0017	0.0012
rs2796793	10	36634124	A	G	0.0144814	0.00255996	1.55e-08	-0.0003	0.0017	0.88
rs4752018	10	118678712	A	C	0.0188538	0.00302291	4.42e-10	0.015	0.0021	2.5e-13
rs4919626	10	104079818	C	T	0.0223974	0.00445285	4.96e-07	-0.006	0.0021	0.0053
rs4919691	10	104624475	G	T	0.027321	0.00372482	2.2e-13	0.0123	0.0019	7.5e-11
rs7072776	10	22032942	G	A	-0.0219747	0.00281357	5.66e-15	-0.0179	0.0019	2.3e-20
rs7901883	10	103186838	A	G	-0.0192575	0.00302602	1.98e-10	0.0037	0.0021	0.074
rs9329342	10	13532648	T	C	-0.015977	0.0036274	1.04e-05	-0.0047	0.0018	0.0075
rs10897487	11	64140704	T	C	-0.0179675	0.00364489	8.11e-07	0.0054	0.0018	0.0021
rs1106363	11	131966264	T	C	0.0173746	0.00268095	9.2e-11	0.0049	0.0019	0.0089
rs1381774	11	42442871	A	G	-0.0143698	0.00395516	0.000274	-0.0051	0.0019	0.0084
rs1713676	11	113660576	G	A	-0.0167262	0.00255073	5.38e-11	-0.0018	0.0017	0.28
rs1834306	11	122023187	G	A	-0.0144852	0.00258089	1.96e-08	-0.005	0.0018	0.005
rs2010921	11	132098205	A	G	0.0174291	0.00275235	2.47e-10	-0.0038	0.0019	0.043
rs2186874	11	112912724	C	T	0.0434693	0.00363509	5.21e-33	-0.0078	0.0018	1.1e-05
rs2291487	11	46456344	T	C	0.0180247	0.00476651	0.000152	0.0126	0.0022	8.2e-09
rs238896	11	113994505	A	G	-0.0168674	0.00254865	3.65e-11	-0.0019	0.0017	0.26
rs2666558	11	64481579	A	G	-0.014258	0.00492533	0.0038	0.0132	0.0024	2.8e-08
rs2939756	11	41436297	A	G	-0.0156997	0.00255018	7.45e-10	0.0006	0.0017	0.75
rs2959084	11	46078656	A	G	0.0170799	0.00279286	9.82e-10	-0.0015	0.0018	0.39
rs540860	11	121530888	G	A	0.0176086	0.00255762	5.75e-12	-0.0042	0.0017	0.014
rs586699	11	92289734	A	G	-0.0148033	0.00255762	7.29e-09	0.0056	0.0017	0.0013
rs6265	11	27679916	T	C	-0.0292755	0.00326089	2.81e-19	-0.0412	0.0021	1e-86
rs644740	11	65561468	T	C	-0.0140785	0.00255762	3.67e-08	-0.0028	0.0016	0.082
rs7929518	11	85980958	G	A	0.0192363	0.00304152	2.55e-10	0.0004	0.0021	0.84
rs7942482	11	28677264	C	T	-0.0210359	0.00368428	1.15e-08	-0.0074	0.0018	3.4e-05
rs11057005	12	16748721	G	A	-0.0157139	0.00256607	9.12e-10	-0.0026	0.0018	0.14
rs13906	12	49952394	T	C	-0.0245297	0.00408829	1.98e-09	-0.0025	0.0028	0.37
rs2291256	12	133393323	T	C	0.0335428	0.0063277	1.14e-07	0.0097	0.0029	0.00089
rs2292239	12	56482180	G	T	0.0203691	0.00375026	5.49e-08	0.0116	0.0017	1.7e-11
rs7134009	12	75263193	C	T	-0.0157969	0.00288411	4.3e-08	-0.0026	0.0019	0.18
rs7969559	12	69655167	G	A	-0.0170159	0.00281649	1.53e-09	-0.0136	0.0019	1.5e-12
rs11618831	13	96870094	G	A	-0.022534	0.00606596	0.000204	0.0105	0.0029	0.00037
rs17055603	13	59454168	A	G	-0.0181524	0.00386135	2.59e-06	0.0096	0.0019	2.8e-07
rs17197663	13	38172867	A	G	-0.0215874	0.00385243	2.06e-08	-0.0007	0.0026	0.78
rs1772572	13	81191176	A	C	-0.0168681	0.00272208	5.62e-10	-0.005	0.0018	0.0069
rs4460944	13	38359684	C	T	0.0214479	0.00373359	9.38e-09	-0.0025	0.0017	0.14
rs4886207	13	60705792	C	T	-0.0162467	0.00264954	8.78e-10	-0.0084	0.0018	2.4e-06
rs7333724	13	55832667	A	G	-0.0217974	0.00434214	5.26e-07	0.0049	0.0021	0.02
rs7982086	13	101252224	C	T	0.0168795	0.00356645	2.21e-06	0.0038	0.0017	0.029
rs9538162	13	59265043	C	T	0.0173792	0.00258499	1.76e-11	-0.0156	0.0018	4.8e-19
rs9540731	13	66949370	T	C	-0.0177303	0.00254856	3.42e-12	-0.0058	0.0017	0.00082
rs9545155	13	80191873	C	T	-0.0160709	0.00255061	3.04e-10	0.0014	0.0017	0.41
rs9557367	13	100692439	G	A	0.0191093	0.0043274	9.94e-06	-0.0001	0.0021	0.95
rs9597967	13	59872513	T	C	0.0188486	0.00489945	0.000122	0.0109	0.0024	4.9e-06
rs1381287	14	98597552	T	C	0.0180166	0.00255561	1.81e-12	-0.0004	0.0018	0.81
rs17098424	14	99690527	A	G	0.0162262	0.00466469	0.000514	0.0111	0.0023	9.1e-07
rs17105232	14	77518302	A	G	0.0174691	0.00410612	2.06e-05	-0.0015	0.002	0.45
rs2925128	14	98362355	T	C	0.0168199	0.00268304	3.67e-10	0.0039	0.0018	0.029
rs8005334	14	79563654	G	T	0.0166734	0.00265629	3.44e-10	-0.0134	0.0018	1.1e-13
rs9323328	14	58653514	G	A	-0.014237	0.00255705	2.55e-08	-0.0015	0.0018	0.41
rs10851896	15	78026325	T	C	-0.0158623	0.00361066	1.1e-05	-0.0053	0.0017	0.0023
rs11638236	15	36401369	C	T	0.0156932	0.00358146	1.21e-05	0.0098	0.0017	1.5e-08
rs17187183	15	74051686	G	A	-0.0142522	0.00357423	6.68e-05	-0.0034	0.0017	0.05
rs281296	15	47685010	A	G	0.0246892	0.00265922	1.59e-20	-0.0034	0.0018	0.058
rs7181556	15	67476768	T	C	-0.0181882	0.00415087	1.19e-05	-0.0072	0.002	0.00041
rs8027457	15	99204101	C	T	0.0153138	0.00254876	1.88e-09	0.004	0.0016	0.015
rs1050847	16	87443734	T	C	-0.01483	0.00256607	7.37e-09	0.0024	0.0018	0.17
rs11076962	16	5811367	C	T	0.0182999	0.00284069	1.2e-10	0.0037	0.0019	0.051
rs1139897	16	720986	A	G	-0.0240872	0.0030275	1.77e-15	-0.0055	0.0022	0.013
rs12918191	16	50945156	G	A	-0.019727	0.00297059	3.14e-11	-0.004	0.002	0.046
rs17609347	16	72532362	A	C	-0.029943	0.0068514	1.26e-05	-0.0201	0.0032	3.5e-10
rs4785187	16	49766772	A	G	0.0199772	0.00306077	6.55e-11	0.004	0.002	0.043
rs4788676	16	72950468	C	T	-0.017745	0.00303434	4.92e-09	0.0042	0.0021	0.043
rs7187419	16	75752653	A	G	-0.0323933	0.00847772	0.000135	-0.01	0.004	0.013
rs7192140	16	10173748	C	T	-0.0168834	0.00254816	3.4e-11	-0.0003	0.0017	0.85
rs8056132	16	24716348	A	G	0.0175922	0.00368428	1.78e-06	0.0083	0.0018	3.2e-06
rs8060502	16	89589408	A	G	0.0138378	0.00364658	0.000147	0.0026	0.0017	0.13
rs9302604	16	69576894	G	A	0.0187095	0.00256995	3.29e-13	0.0122	0.0017	1.8e-12
rs9646259	16	25378347	G	A	0.0168246	0.00389068	1.51e-05	-0.0059	0.0019	0.0019
rs9922607	16	17570220	T	C	-0.0221593	0.00318518	3.42e-12	-0.0084	0.0022	0.00014
rs9936784	16	72230694	G	T	0.0139895	0.00255412	4.33e-08	0.0097	0.0017	2.1e-08
rs11080075	17	27322441	T	G	-0.0248454	0.00475516	1.73e-07	-0.0088	0.0023	0.00013
rs12941683	17	7819743	G	A	-0.0312504	0.0074917	3.1e-05	0.0065	0.0038	0.091
rs1476810	17	16233217	T	C	-0.0175227	0.003562	8.6e-07	0.0061	0.0017	0.0004
rs16951004	17	50200035	G	A	-0.0187648	0.00402823	3.11e-06	0.0064	0.002	0.0011
rs17692129	17	44793283	T	C	0.0195989	0.00270749	4.57e-13	0.0036	0.0018	0.046
rs2089008	17	50249364	T	C	-0.0173259	0.00378083	4.63e-06	0.0018	0.0018	0.33
rs3764351	17	37824339	A	G	-0.0147492	0.00268389	3.89e-08	0.0021	0.0019	0.28
rs9896320	17	30689814	A	G	-0.0205461	0.00366078	1.97e-08	0.0047	0.0018	0.0087
rs11664298	18	77578986	A	G	0.0210064	0.00438013	1.61e-06	0.0054	0.0021	0.012
rs12604309	18	25254090	T	C	-0.0166421	0.00418676	6.91e-05	0.004	0.0021	0.056
rs1373178	18	49967811	G	T	-0.0203164	0.00258855	4.16e-15	-0.0011	0.0018	0.53
rs1440215	18	41344656	A	G	-0.0131353	0.00357497	0.000243	-0.0048	0.0017	0.0056
rs16975246	18	39316813	G	A	-0.019011	0.0043274	1.15e-05	-0.0049	0.0021	0.019
rs1868755	18	42637790	T	C	-0.027629	0.00493848	2.16e-08	-0.0027	0.0024	0.25
rs6506344	18	5873036	A	G	-0.0150446	0.00355593	2.34e-05	-0.0012	0.0017	0.48
rs7505855	18	31696075	T	C	-0.0169818	0.00258669	5.31e-11	0.0038	0.0017	0.022
rs8083764	18	49874515	T	G	-0.0159517	0.0027643	7.97e-09	-0.0018	0.0019	0.32
rs8096225	18	36921851	C	A	0.0155245	0.00278829	2.63e-08	0.007	0.0019	0.00019
rs10853981	19	4965064	A	G	0.0147872	0.00270881	4.88e-08	0.0022	0.0017	0.2
rs1126757	19	55879872	T	C	0.0141623	0.00255186	2.92e-08	0.0041	0.0018	0.022
rs1560119	19	18573675	G	A	0.0143501	0.00371761	0.000116	0.0037	0.0018	0.038
rs17724992	19	18454825	G	A	-0.0185733	0.00405302	4.63e-06	-0.0183	0.0019	1e-22
rs6050446	20	25195509	G	A	0.0544098	0.00761144	8.8e-13	0.0343	0.0047	4.4e-13
rs6103271	20	42015848	G	A	-0.0211789	0.00471224	7.08e-06	-0.008	0.0023	0.00062
rs910912	20	54462393	C	T	-0.0167699	0.00290609	7.82e-09	0.0027	0.0019	0.17
rs2183573	21	40574305	G	A	-0.0153187	0.00361066	2.22e-05	0.0103	0.0018	9.6e-09
rs139859	22	38341134	C	T	0.0139919	0.00375292	0.000193	-0.0076	0.0018	2.9e-05
rs4822102	22	42698430	T	C	-0.0165428	0.00262221	2.78e-10	0.0072	0.0018	4.7e-05
rs8137243	22	46443835	T	C	-0.016141	0.00379394	2.11e-05	-0.0008	0.0018	0.67

## Sheet: S10
Supplementary Table 10 Single nucleotide polymorphisms (SNPs) used to construct the instruments for Mendelian randomization analysis body mass index – cigarettes per day
					Exposure: BMI			Outcome: Cigarettes per day
SNP	Chromosome	Position	Effect allele	Other allele	Beta	Standard error	P value	Beta	Standard error	P value
rs10733051	1	167280354	A	G	0.0097	0.0016	2.9e-09	0.00577089	0.00552751	0.297
rs10754210	1	197012111	A	G	-0.0123	0.0018	3.2e-11	0.00721173	0.00596847	0.226
rs10779751	1	11284336	A	G	0.0139	0.0018	2.5e-14	0.00654827	0.00618753	0.29
rs10915840	1	225668524	A	G	-0.0118	0.0019	1.3e-09	0.000209332	0.0062831	0.973
rs10920678	1	190239907	A	G	0.0155	0.0016	1.5e-21	0.00562025	0.00559235	0.315
rs10923724	1	119546842	T	C	-0.0118	0.0016	6.4e-13	0.00186203	0.00558887	0.739
rs11118308	1	219633869	A	G	0.0101	0.0016	4.8e-10	-0.00338909	0.00554918	0.541
rs11577179	1	155983710	A	G	-0.0108	0.0017	1.5e-10	0.00300844	0.00571612	0.599
rs11583122	1	38053458	T	C	0.0182	0.003	7.4e-10	0.00360107	0.00994939	0.717
rs12033257	1	112318484	A	G	0.0146	0.0018	2.4e-15	0.0138889	0.00568912	0.0147
rs12041258	1	195047936	T	C	0.0146	0.002	9.5e-13	0.00284451	0.00652575	0.663
rs12042908	1	74997762	A	G	0.0184	0.0016	1.4e-29	0.00917292	0.0055619	0.0992
rs12042959	1	243533273	A	G	0.0144	0.0024	3.4e-09	0.0138744	0.0077804	0.0745
rs12044597	1	1708801	A	G	-0.0143	0.0016	1.7e-18	-0.013535	0.00552565	0.0143
rs12564992	1	174478100	A	G	-0.0196	0.0026	5.3e-14	0.0143318	0.00897493	0.11
rs12731372	1	118852975	T	C	0.0116	0.0019	1.2e-09	-0.00884253	0.00641504	0.168
rs17014375	1	209543560	T	G	-0.0172	0.0025	1.1e-11	-0.00163308	0.00808496	0.84
rs1730859	1	107617707	A	G	-0.0118	0.0017	1.1e-11	-0.00757576	0.0058623	0.196
rs17391694	1	78623626	T	C	0.0317	0.0025	7.5e-38	0.0255445	0.00811038	0.00163
rs17531363	1	107977075	A	C	0.0133	0.0019	2e-12	0.00581408	0.00600636	0.333
rs1973993	1	96943994	T	C	-0.0208	0.0017	4.7e-33	-0.00446019	0.00562378	0.428
rs2030342	1	97388226	T	C	0.0143	0.0017	1.9e-16	0.000233558	0.00556723	0.967
rs2154297	1	80791708	T	C	-0.0115	0.0019	1.2e-09	-0.00839269	0.0060887	0.169
rs2275426	1	46487552	A	G	0.0104	0.0016	2e-10	-0.000293995	0.00557593	0.958
rs2282231	1	39569571	T	C	0.0165	0.0021	4.8e-15	0.0160419	0.0067251	0.0171
rs2356865	1	50836334	T	C	-0.0114	0.0019	1.6e-09	0.0208704	0.00615433	0.00069
rs2481665	1	62594677	T	C	0.0161	0.0016	7.2e-23	0.00381576	0.00556586	0.493
rs2491864	1	242986063	A	G	0.0137	0.0021	7.3e-11	0.0170319	0.00668044	0.0108
rs2820311	1	201841476	A	G	-0.0235	0.0018	4.1e-38	0.00831476	0.00643415	0.197
rs284227	1	82379446	T	C	-0.0147	0.0019	3.5e-15	-0.000183418	0.00643275	0.977
rs3753549	1	243722892	T	C	-0.0203	0.0025	1.7e-15	-0.0171257	0.00829743	0.0391
rs4372296	1	98320492	A	C	-0.0133	0.002	7.6e-11	-0.0193612	0.00654528	0.0031
rs4653017	1	33776728	T	C	0.0122	0.0018	4.5e-11	0.0170924	0.00595802	0.00413
rs543874	1	177889480	A	G	-0.0475	0.002	1.2e-122	-0.0208889	0.00683139	0.00223
rs6577584	1	6715390	T	G	-0.0131	0.0018	3.7e-13	-0.00748116	0.00582407	0.198
rs6587552	1	151018861	A	G	0.0173	0.002	1.6e-17	0.000828802	0.00643275	0.898
rs6690764	1	92976590	A	G	-0.0154	0.0022	6.3e-12	-0.00187124	0.00681916	0.784
rs6700838	1	47700027	T	C	-0.017	0.0017	2.5e-22	-0.00280307	0.00561739	0.618
rs7531118	1	72837239	T	C	-0.0256	0.0016	3.6e-54	-0.0127544	0.00553496	0.0212
rs7531656	1	49828663	A	G	0.0195	0.0017	7.4e-29	0.024567	0.00592363	3.31e-05
rs7535528	1	2444414	A	G	-0.0152	0.0018	1.4e-16	-0.0121569	0.00576294	0.0348
rs7550711	1	110082886	T	C	0.0649	0.005	3.2e-38	0.0174534	0.0164919	0.29
rs7556169	1	8741401	A	G	-0.0103	0.0018	5.4e-09	-0.000706707	0.00573215	0.902
rs761423	1	17301672	T	C	0.0113	0.0017	5.5e-11	0.00995398	0.00555577	0.0734
rs823074	1	205774839	T	C	0.0112	0.0017	1.6e-10	-0.00260881	0.00561326	0.642
rs905938	1	154991389	T	C	-0.0149	0.0019	1.2e-15	0.00639967	0.0062159	0.304
rs9077	1	202116238	A	G	-0.0138	0.0019	3.5e-13	-0.00215233	0.00585791	0.713
rs9426003	1	34602870	A	G	-0.0116	0.0019	1.4e-09	-0.0131698	0.00611393	0.0312
rs946526	1	46487168	T	C	-0.0314	0.0043	1.7e-13	-0.0187366	0.0130544	0.151
rs967605	1	23399932	T	C	-0.0192	0.0023	1.7e-16	-0.000395202	0.00753621	0.958
rs10182181	2	25150296	A	G	-0.0325	0.0016	6.7e-90	-0.0108056	0.00604051	0.0736
rs10211055	2	229016917	T	C	-0.0157	0.0018	7.2e-18	-0.0147224	0.00581501	0.0113
rs10929925	2	6155557	A	C	-0.0143	0.0016	1.8e-18	-0.0122452	0.00557176	0.028
rs10930641	2	175000711	A	G	-0.0137	0.0017	3.6e-15	-0.00326666	0.00561882	0.561
rs11889536	2	220163543	A	G	0.0189	0.0024	6.4e-15	0.0204772	0.00779553	0.00864
rs12694021	2	206084372	A	C	0.0106	0.0017	1e-09	0.00522678	0.00557176	0.348
rs13021737	2	632348	A	G	-0.0574	0.0021	7.5e-157	-0.0291259	0.00739799	8.04e-05
rs13417156	2	62848319	T	C	-0.0144	0.0017	2.6e-17	0.000525416	0.00555693	0.925
rs13432055	2	56603985	T	C	-0.0117	0.0018	8.9e-11	-0.00653359	0.00606628	0.281
rs1371108	2	81816251	A	C	0.0119	0.0018	9e-11	0.00161198	0.00590584	0.785
rs1437929	2	211983316	A	G	0.0135	0.0019	9.9e-13	0.0122312	0.00604794	0.0433
rs1451533	2	105466005	A	G	0.0167	0.0019	1e-17	0.0129067	0.00609783	0.0343
rs17035438	2	46878616	A	G	0.0199	0.003	3.3e-11	0.00825634	0.0095146	0.386
rs17203016	2	208255518	A	G	-0.015	0.002	2.1e-13	-0.0163916	0.00680624	0.016
rs17327461	2	35512183	T	C	0.0125	0.0016	1.5e-14	0.00999227	0.00554272	0.0716
rs17551974	2	142293146	A	C	-0.0141	0.0022	1.9e-10	-0.017436	0.00703088	0.0132
rs2890652	2	142959931	T	C	-0.017	0.0023	2.5e-13	-0.0186397	0.00732803	0.011
rs4303732	2	100830040	T	C	0.0144	0.0017	2.2e-16	0.00534801	0.00564357	0.343
rs4372836	2	28973883	T	C	0.0142	0.0018	7.3e-16	0.00933256	0.00602414	0.121
rs453520	2	147907202	T	C	-0.015	0.0017	7e-18	-0.0108397	0.00557533	0.052
rs4639527	2	416815	A	G	-0.0172	0.0019	3.3e-20	-0.00428395	0.0059465	0.471
rs4670626	2	37046657	T	C	-0.0113	0.0018	4.9e-10	-0.00378459	0.00573819	0.51
rs4671328	2	58935282	T	G	0.0219	0.0017	2.2e-36	-0.00216046	0.0060624	0.722
rs4673553	2	211608379	T	G	-0.0142	0.0017	2.1e-16	0.00348487	0.00553084	0.529
rs6545714	2	59307725	A	G	-0.0191	0.0017	9.1e-31	-0.00533418	0.0056384	0.344
rs6548221	2	295255	A	G	0.0151	0.002	1.7e-14	0.0104662	0.00677001	0.122
rs6710871	2	143960593	A	G	0.0179	0.0024	1e-13	0.00555813	0.00798101	0.486
rs6711584	2	104421692	A	G	0.0128	0.0017	2.2e-13	0.00932634	0.00553416	0.0919
rs6720868	2	230663576	T	C	0.0155	0.0018	5.1e-17	0.00891023	0.00590094	0.131
rs6738445	2	172599615	T	C	-0.0133	0.0018	1.9e-13	-0.0126447	0.00609783	0.0382
rs7557796	2	86766153	T	C	0.016	0.0018	2.3e-19	-0.00349141	0.00577112	0.545
rs7560871	2	145616899	A	G	0.0218	0.0034	9.6e-11	0.012661	0.0103377	0.22
rs7561278	2	48954905	T	C	0.0159	0.0021	5.7e-14	0.0030209	0.00665585	0.65
rs7564679	2	204012790	A	G	-0.0116	0.0016	1.3e-12	-0.00971627	0.00554537	0.0796
rs7599312	2	213413231	A	G	-0.0186	0.0019	6.9e-24	0.000688465	0.00615782	0.911
rs7607351	2	69562127	T	C	0.0119	0.0017	8.4e-12	0.00248855	0.0055926	0.656
rs7607369	2	219279097	A	G	0.0117	0.0016	9.3e-13	-0.00219189	0.00554953	0.693
rs902695	2	113955074	A	G	-0.0103	0.0017	2.2e-09	-0.00428521	0.00550928	0.437
rs930295	2	50233352	A	C	0.0211	0.0023	1e-19	0.0118368	0.00739799	0.11
rs934515	2	79482643	A	G	0.0185	0.0027	7.6e-12	0.0130486	0.00844041	0.122
rs9630985	2	181607676	A	C	-0.0177	0.0018	4.4e-22	-0.0148446	0.00587702	0.0115
rs972540	2	207244783	A	G	-0.013	0.0018	8e-13	0.00609787	0.00614412	0.321
rs980329	2	60285100	T	C	-0.0133	0.002	2.5e-11	-0.000181017	0.00634853	0.977
rs10460960	3	42308735	A	G	0.0197	0.0025	8.1e-15	0.00918977	0.00853249	0.281
rs10511093	3	83763541	T	C	-0.0228	0.0034	1.1e-11	0.00247228	0.0112961	0.827
rs10935143	3	134665159	A	G	-0.0109	0.0017	2.8e-10	-0.00258259	0.00554403	0.641
rs11128760	3	15873407	A	G	0.011	0.0017	3.1e-10	0.00989321	0.00560093	0.0772
rs11915371	3	70539559	A	C	-0.0149	0.0021	2.6e-12	0.000737037	0.00670034	0.913
rs12488237	3	56114861	T	C	-0.0235	0.0036	4.5e-11	-0.00947979	0.0117764	0.421
rs1320903	3	131758077	A	G	0.0216	0.0018	9.2e-32	-0.00011887	0.00593609	0.984
rs13321566	3	107342662	A	G	-0.0135	0.0023	4.7e-09	-0.00907265	0.00821399	0.269
rs1436343	3	104606130	A	G	-0.0141	0.0017	7.3e-16	-0.0153704	0.00557176	0.00579
rs1452075	3	62481063	T	C	0.0141	0.0018	1.3e-14	0.0122247	0.00622219	0.0493
rs16851483	3	141275436	T	G	0.0369	0.0035	3.2e-26	-0.00339825	0.0112713	0.763
rs17681451	3	114399296	A	G	-0.0197	0.0031	3.5e-10	-0.00990029	0.0100161	0.323
rs1899951	3	12394840	T	C	0.017	0.0024	3.1e-12	0.00124975	0.00829488	0.88
rs1909586	3	124687767	T	G	-0.0106	0.0018	4.8e-09	-0.00548062	0.00562596	0.33
rs2122042	3	85866335	T	G	0.0235	0.002	2.3e-31	-0.0021718	0.00673446	0.748
rs2230590	3	49936102	T	C	-0.0239	0.0017	4.1e-44	0.000265204	0.005506	0.962
rs2293605	3	184044433	T	C	-0.0167	0.0027	3.6e-10	0.00244772	0.00847069	0.773
rs2365389	3	61236462	T	C	-0.0174	0.0017	1.3e-25	-0.00130915	0.00557715	0.814
rs262956	3	183486117	T	G	0.0125	0.0018	6.1e-12	0.0134653	0.00573122	0.0188
rs2680648	3	53777176	T	C	0.016	0.002	3.8e-15	0.000224078	0.00655098	0.973
rs2710323	3	52815905	T	C	-0.0141	0.0016	4.8e-18	0.00922106	0.00551064	0.0941
rs28350	3	42418446	A	G	0.0177	0.0022	3.5e-15	0.0054682	0.00708902	0.44
rs3849570	3	81792112	A	C	0.0132	0.0017	3.3e-14	0.00221303	0.0057525	0.701
rs3915844	3	9514856	A	G	0.0152	0.0025	2.2e-09	-0.00790607	0.00818502	0.334
rs39654	3	173095123	A	G	-0.0145	0.0017	6.5e-17	-0.0125426	0.00553769	0.0235
rs4273371	3	108119071	T	C	-0.0115	0.0016	1.2e-12	-0.00227663	0.00550547	0.679
rs4624596	3	119571541	T	C	0.0136	0.0023	2.2e-09	0.015214	0.00721214	0.035
rs4858193	3	20441050	T	C	0.0129	0.0019	1.6e-11	0.0112908	0.00607875	0.0632
rs5396	3	170744815	T	C	-0.0154	0.0018	3e-17	-0.0152864	0.00614412	0.0129
rs580438	3	13345450	T	C	0.0114	0.0018	6.5e-10	0.00638113	0.00584957	0.275
rs6442101	3	48130893	T	C	-0.0117	0.0017	2.5e-11	0.0173333	0.00592095	0.00342
rs6443750	3	181329682	T	C	-0.0148	0.0021	3.2e-12	0.00494248	0.00692086	0.475
rs6764533	3	196088464	A	G	0.0116	0.0018	1.4e-10	0.0201339	0.00571765	0.000423
rs6786582	3	135898984	T	C	-0.0159	0.0018	7.5e-18	-0.0178683	0.00615782	0.00371
rs6804842	3	25106437	A	G	-0.0156	0.0017	3.6e-21	-0.0090274	0.00557715	0.105
rs7640424	3	107820063	T	C	-0.0136	0.0018	2.3e-14	-0.0158874	0.00596242	0.0077
rs775731	3	77624784	T	C	-0.0108	0.0017	6.6e-10	-0.016595	0.00558467	0.00296
rs827092	3	157985182	T	C	0.0129	0.0017	1.1e-13	-0.0222923	0.00559058	6.62e-05
rs9814633	3	41310470	A	G	0.0122	0.0018	2.1e-11	0.0119073	0.00578269	0.0394
rs9838283	3	50820486	A	G	0.0161	0.0026	1e-09	0.0244635	0.00838105	0.0035
rs1000096	4	38692835	T	C	-0.0144	0.0018	1.8e-15	0.00339583	0.00565972	0.549
rs10938397	4	45182527	A	G	-0.0324	0.0016	3.4e-86	0.00298684	0.00557533	0.592
rs11945861	4	65700865	A	G	-0.0148	0.002	5e-13	0.011035	0.00657125	0.093
rs1296328	4	137083193	A	C	0.0179	0.0018	4.9e-24	-0.0153232	0.00553649	0.00565
rs13107325	4	103188709	T	C	0.047	0.0032	1.1e-47	0.0146496	0.011729	0.212
rs13110266	4	162129844	A	G	-0.0117	0.0017	1.9e-12	-0.012249	0.00559671	0.0286
rs1323068	4	20263058	A	G	-0.0114	0.0018	6.9e-10	-0.0127279	0.00589608	0.0308
rs1345148	4	30843533	T	C	-0.0111	0.0017	2.5e-10	0.00125802	0.0055926	0.822
rs1455137	4	145986668	A	C	-0.0106	0.0017	4.4e-10	-0.00507552	0.00565696	0.37
rs1477887	4	18514827	A	G	-0.0138	0.0017	2e-15	-0.0126056	0.00551733	0.0223
rs1492767	4	55221467	T	C	0.0094	0.0016	1e-08	0.00392175	0.00550778	0.476
rs1522569	4	171632637	T	G	0.0164	0.0022	2.9e-13	-0.012875	0.00727738	0.0768
rs17538472	4	163038241	T	C	0.0129	0.0022	4.2e-09	0.010859	0.00688162	0.114
rs1866510	4	44514468	T	C	-0.0105	0.0018	8.1e-09	-0.0103638	0.00580263	0.0739
rs2192158	4	55505360	A	G	0.0129	0.0017	8.3e-14	0.00949516	0.00553769	0.0863
rs2850969	4	102183594	T	C	-0.0165	0.0024	1.3e-11	0.00777212	0.00786308	0.323
rs326889	4	112713436	T	C	-0.0129	0.0018	2.4e-13	0.000269353	0.00564097	0.962
rs331949	4	143663206	T	C	-0.011	0.0017	1e-10	-0.00465117	0.00569508	0.414
rs4148155	4	89054667	A	G	0.0188	0.0026	5e-13	0.0345497	0.00883281	9.11e-05
rs4864201	4	130731284	T	C	0.0141	0.0017	1.5e-16	0.0078238	0.00632517	0.217
rs6448587	4	28561990	A	C	0.0167	0.0023	2.3e-13	0.0146151	0.00724444	0.0438
rs6827083	4	153075491	A	G	-0.0097	0.0016	4.8e-09	-0.00264101	0.0055554	0.635
rs6843738	4	103936001	A	G	-0.0107	0.0017	7.2e-10	-0.0166355	0.00584512	0.00444
rs7377083	4	102708997	A	C	0.02	0.0018	1.4e-27	0.0130831	0.00555848	0.0186
rs7674623	4	80794681	T	C	0.0135	0.0022	5.7e-10	0.0196016	0.00694761	0.00477
rs7683836	4	180167906	A	G	-0.0114	0.0017	6.3e-11	-0.000425447	0.00552482	0.939
rs7694732	4	115124089	A	G	0.0099	0.0017	8.7e-09	0.00250112	0.00556493	0.653
rs925421	4	60253877	A	G	0.0116	0.002	5.8e-09	0.00646742	0.00625229	0.301
rs9291467	4	25428296	T	C	0.014	0.0017	6.7e-16	0.00188338	0.00552978	0.734
rs12189178	5	50914726	T	C	0.0364	0.0046	2.2e-15	-0.01051	0.0142891	0.462
rs12514473	5	80818639	T	C	0.0167	0.002	8.8e-17	0.0115333	0.00656107	0.0786
rs13174863	5	139080745	A	G	-0.0192	0.0023	2.9e-16	-0.0201728	0.00773024	0.00906
rs159032	5	94206202	T	C	0.0129	0.002	1.9e-10	-0.00520675	0.00647313	0.421
rs17056301	5	158271680	T	C	-0.0118	0.002	2.4e-09	-0.00539314	0.00629927	0.392
rs2190788	5	144484261	T	G	0.0141	0.0019	2.9e-14	0.0183066	0.00592078	0.00199
rs2304607	5	87988733	A	G	-0.032	0.0025	1.7e-36	-0.0305464	0.00810617	0.000168
rs2307111	5	75003678	T	C	0.0265	0.0016	1.6e-58	0.00980037	0.00564884	0.0827
rs2367112	5	64168193	T	G	0.0119	0.0016	2.3e-13	0.008511	0.00550531	0.122
rs248139	5	167352783	A	G	0.0133	0.0022	1.2e-09	-0.00121411	0.00697486	0.862
rs25832	5	66175682	A	G	0.0118	0.0019	9.2e-10	0.000599961	0.00617174	0.923
rs2611742	5	95856501	T	C	-0.0152	0.0017	3.7e-18	-0.0105908	0.00560525	0.0589
rs329124	5	133865452	A	G	0.0131	0.0017	5.3e-14	0.0129279	0.00556328	0.0201
rs3822683	5	96080883	A	G	0.0145	0.0021	6.1e-12	0.00422009	0.00672316	0.53
rs40067	5	107439012	A	G	-0.0266	0.0023	7.1e-30	-0.0138136	0.00736266	0.0606
rs4518345	5	27185904	A	G	-0.0117	0.0019	1e-09	0.00649587	0.0061108	0.288
rs6449531	5	60712212	A	G	-0.0127	0.0018	2.1e-12	-0.00852931	0.00576358	0.139
rs7444298	5	87730027	A	G	0.0179	0.002	7.8e-19	0.00358765	0.00656107	0.584
rs7710595	5	106506697	A	C	0.0101	0.0017	5e-09	-0.000829023	0.00551458	0.881
rs7711753	5	122733317	A	G	-0.0134	0.0016	3.4e-16	-0.0105465	0.00555848	0.0577
rs7715256	5	153537893	T	G	-0.0166	0.0016	2.2e-24	-0.0114199	0.00557899	0.0407
rs7716275	5	137631073	T	G	-0.0132	0.0021	2.2e-10	0.0133078	0.00698478	0.0566
rs7730004	5	43191033	T	C	0.0148	0.0018	9.1e-16	0.0141298	0.005832	0.0154
rs7730898	5	170459675	A	G	0.0168	0.0018	4.5e-20	0.0121847	0.00618587	0.049
rs1020548	6	56810539	A	G	-0.0132	0.0023	6.6e-09	-0.000838028	0.0072941	0.909
rs10499276	6	154309808	T	C	0.0172	0.0025	2.2e-12	0.0196611	0.00818502	0.0163
rs11753081	6	20705590	T	G	0.0138	0.0021	8.9e-11	-0.00709647	0.00736266	0.335
rs1178060	6	50914343	A	G	0.0193	0.0023	6.8e-17	-0.0013958	0.00800544	0.862
rs13191362	6	163033350	A	G	0.0236	0.0025	5.9e-21	0.0132199	0.00829488	0.111
rs13201877	6	137675541	A	G	-0.0152	0.0024	2.7e-10	0.00416238	0.00798101	0.602
rs17757975	6	38214150	T	C	0.0143	0.0024	4.2e-09	0.00757773	0.00800544	0.344
rs1853639	6	87606842	A	G	-0.0111	0.0018	1.2e-09	-0.00020465	0.00625634	0.974
rs2185027	6	153381622	A	C	-0.0135	0.0018	5e-14	-0.010274	0.00605401	0.0897
rs2228213	6	12124855	A	G	-0.0139	0.0017	4.6e-16	-0.00798469	0.00582343	0.171
rs2357760	6	120213880	A	G	0.0145	0.0017	6.8e-17	0.000162879	0.005832	0.978
rs2781668	6	131897278	T	C	0.0169	0.0023	4e-13	0.0299372	0.00726083	3.82e-05
rs2814992	6	34617144	A	G	-0.0245	0.0017	4.1e-45	-0.000512007	0.00642523	0.937
rs3800229	6	108996963	T	G	0.0175	0.0018	1.4e-22	-0.000141456	0.00610429	0.982
rs419261	6	33554147	T	C	0.0106	0.0017	1.9e-10	0.000894034	0.00560967	0.873
rs487060	6	160774459	T	C	0.011	0.0016	1.6e-11	-0.012702	0.00551219	0.0212
rs498240	6	31892592	A	G	-0.0267	0.0033	1.6e-15	-0.000399003	0.0118174	0.973
rs6569648	6	130349119	T	C	-0.0126	0.0019	3.7e-11	-0.0236612	0.00646376	0.000258
rs6900723	6	23876240	T	C	-0.0112	0.0018	1.4e-09	-0.00352084	0.00590094	0.551
rs6921533	6	73742334	T	C	0.0118	0.0019	5.6e-10	-0.00367882	0.00604794	0.543
rs7748777	6	41133806	A	G	0.0105	0.0016	1.6e-10	-0.000360434	0.00553531	0.948
rs7760082	6	21919387	A	G	-0.0122	0.0018	2.9e-11	0.000245403	0.00584957	0.967
rs847747	6	40080069	T	G	-0.0113	0.0019	2.1e-09	-0.0115745	0.00600107	0.0537
rs853679	6	28296863	A	C	0.0134	0.0022	2.8e-09	0.00302645	0.00786689	0.701
rs901630	6	98539519	T	C	-0.0146	0.0017	1.9e-18	-0.00648698	0.00564619	0.251
rs9294260	6	83433228	A	G	0.0147	0.0016	1.8e-19	0.00970426	0.00551165	0.0785
rs9349239	6	42676480	A	G	0.0122	0.0017	1.3e-12	0.00300099	0.00550663	0.586
rs9362662	6	90296588	A	G	0.0112	0.0017	1.2e-10	0.00844379	0.00550812	0.125
rs9367368	6	13189275	T	C	0.0121	0.0018	1e-11	0.00488566	0.00597325	0.413
rs9463175	6	9510030	T	C	-0.0108	0.0017	4.2e-10	0.000907287	0.00585651	0.877
rs9475173	6	55013291	A	G	0.0108	0.0019	6.6e-09	0.00125977	0.00579857	0.828
rs9688431	6	73922654	T	C	0.0231	0.0035	2.4e-11	-0.00365664	0.0127618	0.774
rs987237	6	50803050	A	G	-0.0409	0.0021	9.3e-84	0.00273178	0.0071494	0.703
rs998584	6	43757896	A	C	-0.0131	0.0017	1.3e-14	-0.016088	0.00551165	0.00351
rs10269783	7	49616203	A	G	0.0133	0.0017	1.4e-15	-0.00242846	0.00563086	0.667
rs1035010	7	69598328	T	C	0.0139	0.002	6.2e-12	-0.00696666	0.00630731	0.269
rs10953620	7	109173373	A	C	-0.0101	0.0017	5.4e-09	-0.00122292	0.00551334	0.824
rs11496125	7	103417557	T	C	0.0169	0.0017	3e-22	0.00324204	0.00556006	0.56
rs11773362	7	147668180	T	C	-0.0111	0.0018	1.5e-09	-0.0115587	0.00578661	0.0457
rs11971041	7	26698848	A	G	-0.021	0.0031	1e-11	0.00591991	0.00977196	0.545
rs1229057	7	39054538	T	C	0.017	0.0027	2.8e-10	-0.00214397	0.00850138	0.801
rs13227433	7	74094721	T	G	-0.0156	0.002	1.4e-14	-0.0182948	0.0063236	0.00382
rs13227658	7	113353254	T	C	-0.0157	0.0017	1.7e-19	-0.00430652	0.005523	0.436
rs13240600	7	99064466	A	G	0.0204	0.0024	3.5e-17	0.0306947	0.00762615	5.82e-05
rs13247665	7	93232057	T	C	-0.0139	0.0018	1.4e-14	-0.0191533	0.00577494	0.000899
rs1544459	7	77417584	T	C	-0.0103	0.0016	2.2e-10	0.00134709	0.00553649	0.808
rs17207196	7	75101065	T	C	-0.0221	0.0018	2.1e-35	-0.0209061	0.00560744	0.000197
rs1852006	7	77829768	A	G	-0.0156	0.0018	4.9e-18	0.000330041	0.00574528	0.954
rs1899689	7	121964349	T	C	0.0117	0.0016	1.5e-12	0.00123974	0.00562356	0.825
rs215632	7	32368524	A	G	0.0152	0.0018	3.7e-17	0.0435955	0.00572437	2.62e-14
rs2283093	7	126721231	T	C	0.0127	0.0021	3.1e-09	0.0135443	0.00668907	0.0428
rs3800649	7	137424509	A	G	0.0122	0.0019	3.2e-10	0.00295319	0.00615782	0.632
rs3807566	7	50564204	T	G	-0.0127	0.0017	2e-13	-0.00381969	0.0055539	0.491
rs4307239	7	24354300	A	G	-0.0115	0.0017	3.9e-11	0.0035851	0.00553193	0.517
rs4718966	7	70040558	T	C	0.0127	0.0018	4.6e-13	0.00408005	0.00558859	0.465
rs4722398	7	3125220	T	C	0.0158	0.0025	3.6e-10	0.00573995	0.00815841	0.482
rs4722672	7	27231762	T	C	-0.0151	0.0021	1.8e-12	-0.00386097	0.00700261	0.582
rs4725984	7	150668514	T	C	-0.0128	0.0017	1.4e-13	-0.00890233	0.00578269	0.124
rs6461115	7	2103668	A	G	0.0144	0.0019	1.2e-13	0.0226194	0.00661284	0.000623
rs6463489	7	5542513	T	C	0.0157	0.0026	3.1e-09	0.0156767	0.00883281	0.0757
rs6968554	7	17287106	A	G	-0.01	0.0017	3.5e-09	-0.00565151	0.00571765	0.323
rs740157	7	77055885	A	G	0.0116	0.0016	1.8e-12	0.00466535	0.00555242	0.401
rs7784465	7	6418275	T	C	-0.0164	0.0025	1.1e-10	-0.0321262	0.007933	5.1e-05
rs7805441	7	78121458	T	C	0.0109	0.0017	3.4e-10	0.00795898	0.00550534	0.148
rs799449	7	44784697	T	C	0.013	0.0017	8.7e-14	0.0128894	0.00553649	0.0199
rs849135	7	28196413	A	G	0.0109	0.0016	2e-11	-0.000896716	0.00550848	0.871
rs972283	7	130466854	A	G	0.0096	0.0016	5.1e-09	-0.00356785	0.00550531	0.517
rs10110727	8	14324437	A	G	0.0135	0.002	3.2e-11	-0.0025995	0.00606012	0.668
rs11781222	8	23389571	T	C	0.0158	0.0024	5.3e-11	-0.0115754	0.00818502	0.158
rs11781699	8	118863061	T	C	-0.0132	0.0021	3.1e-10	0.00753767	0.00705968	0.286
rs11783247	8	10788875	T	C	-0.0169	0.0016	1.2e-24	-0.00570942	0.00554548	0.303
rs12680842	8	95582606	A	G	0.0133	0.0018	4.4e-14	0.00545925	0.00584957	0.351
rs13263601	8	14095900	A	C	-0.0154	0.0018	2.2e-17	-0.0138	0.00581085	0.0176
rs1362910	8	30856464	A	G	0.0121	0.0017	1.2e-12	0.00416983	0.00557715	0.455
rs1405348	8	77228222	A	G	-0.0204	0.0017	6.2e-32	0.00622619	0.00554673	0.261
rs1431659	8	73439070	A	G	0.0196	0.0019	6e-24	-0.0109997	0.00620749	0.0762
rs1658820	8	4288577	T	G	0.0141	0.0021	5.9e-12	0.00625039	0.00639261	0.328
rs16906845	8	138215228	A	G	-0.0225	0.0038	2.2e-09	-0.00589138	0.0113802	0.605
rs16907751	8	81375457	T	C	-0.0209	0.003	1.6e-12	-0.00433681	0.00941896	0.645
rs16932761	8	67202787	A	G	-0.014	0.002	1.7e-12	-0.00306802	0.00631543	0.627
rs1700137	8	89461609	T	C	-0.0121	0.0019	2.5e-10	0.0115862	0.00604794	0.0553
rs17446091	8	27167942	T	C	-0.0123	0.002	1.8e-09	-0.0142108	0.00693418	0.0405
rs1982441	8	28021769	T	G	0.0175	0.0026	7e-12	-0.00778419	0.00808052	0.335
rs2100814	8	28118130	A	G	0.0113	0.0017	1.2e-10	0.00249418	0.00557715	0.655
rs2170382	8	74689288	T	C	0.0172	0.0027	2.4e-10	0.0101057	0.00876271	0.248
rs2721965	8	116662038	A	C	0.0171	0.0018	1.1e-20	0.0123807	0.00583634	0.0339
rs3808434	8	116559435	A	G	0.011	0.0016	1.3e-11	0.00759457	0.00553891	0.171
rs4366093	8	20639811	T	C	-0.0121	0.0018	6.7e-11	-0.00497729	0.00584957	0.395
rs4737183	8	64720693	A	G	0.0112	0.0017	1.1e-10	0.0228216	0.00551884	3.57e-05
rs7006629	8	87519542	T	C	0.0109	0.0017	2.5e-10	0.00628834	0.00551523	0.253
rs733594	8	85077686	T	C	0.0138	0.0018	5.9e-14	-0.0129312	0.00617877	0.0364
rs7844647	8	34503776	T	C	0.0123	0.0018	2.8e-11	0.00669878	0.00619302	0.279
rs10118701	9	103061366	A	G	-0.0163	0.0018	1.1e-18	-0.00615065	0.00589126	0.296
rs10797115	9	92191256	T	C	0.0124	0.0017	9.9e-13	0.0112142	0.00552482	0.0423
rs10818810	9	126096522	A	G	0.0126	0.0017	1.1e-13	0.00634381	0.00565152	0.261
rs10818938	9	127049237	A	G	0.0114	0.0017	5.1e-11	-0.00462009	0.0055539	0.405
rs10867256	9	81367391	T	C	-0.0118	0.0017	8.7e-12	-0.00103876	0.00555242	0.852
rs10962549	9	16719445	T	C	0.0198	0.0023	2.5e-17	0.0049179	0.00750847	0.513
rs10971712	9	33820938	T	C	-0.0197	0.0027	6.4e-13	-0.000777225	0.00835195	0.926
rs10989568	9	104396304	A	G	0.0107	0.0017	6.6e-10	-0.00709821	0.00550928	0.197
rs11790280	9	14651283	T	C	-0.0103	0.0018	7.1e-09	0.00204216	0.00568585	0.72
rs11792069	9	140646121	A	G	0.0145	0.0024	6.5e-10	0.004006	0.0071039	0.573
rs13290794	9	37183628	A	G	-0.0141	0.0018	1.9e-15	-0.00433814	0.00571105	0.448
rs13292976	9	129467340	T	C	0.0131	0.0017	3.1e-14	-0.00625854	0.00607883	0.304
rs17820822	9	11831420	T	G	0.0143	0.0018	2.9e-15	0.00420588	0.00578269	0.467
rs1865341	9	8845911	T	C	0.0128	0.002	2.5e-10	-5.48118e-05	0.00647313	0.993
rs1928295	9	120378483	T	C	0.0141	0.0016	5.4e-18	0.0110323	0.00555096	0.0468
rs3739733	9	88897891	A	G	0.0132	0.0021	5.3e-10	-0.0112239	0.00660231	0.0894
rs3829849	9	129390800	T	C	0.0098	0.0017	5.9e-09	-0.000938421	0.00571105	0.869
rs3902840	9	129419025	A	G	0.0222	0.003	3.2e-13	0.00745428	0.00964758	0.44
rs450231	9	101481205	A	G	-0.0127	0.002	2.1e-10	0.00219745	0.00629128	0.727
rs4740383	9	133783566	A	G	0.0126	0.0018	1.9e-12	0.00892111	0.00558662	0.111
rs4744275	9	96482633	A	G	0.0144	0.0018	7e-15	0.0209412	0.00622963	0.000781
rs6474945	9	15670492	T	G	-0.0186	0.0016	4.7e-30	-0.0194761	0.00553084	0.000436
rs6477694	9	111932342	T	C	-0.0123	0.0017	3.8e-13	-0.0118564	0.00571765	0.038
rs7024334	9	109072075	T	G	0.0138	0.002	3.1e-12	-0.00392639	0.00665585	0.555
rs7042372	9	6959840	A	G	0.0122	0.0018	3.8e-11	0.000316933	0.00584512	0.957
rs7865157	9	122631560	T	C	0.0177	0.0028	3.7e-10	0.00987538	0.00883281	0.264
rs7869771	9	94180627	A	C	0.014	0.0019	4.9e-13	0.00535615	0.00622219	0.389
rs7874154	9	27777012	T	C	-0.0127	0.0017	1.8e-13	-0.00904968	0.00550746	0.101
rs10883553	10	102635475	A	C	0.0119	0.0018	1.9e-11	0.000830705	0.00552577	0.881
rs10883759	10	104412049	A	G	-0.0122	0.0018	5.4e-12	0.00965889	0.00607249	0.112
rs10886017	10	118672531	A	C	0.0152	0.0019	1.4e-15	0.00915598	0.00634853	0.149
rs11251352	10	2585792	A	G	-0.0109	0.0018	7e-10	-0.00588401	0.00563586	0.296
rs12098284	10	76047464	T	C	0.0178	0.0026	1.8e-11	0.00885869	0.00856402	0.301
rs12411886	10	104685299	A	C	0.0271	0.003	1.5e-19	-0.00652655	0.0100947	0.518
rs17094222	10	102395440	T	C	-0.0181	0.002	2.2e-19	-0.026456	0.00683092	0.000107
rs17636031	10	126594078	T	C	-0.016	0.0019	1.2e-17	0.00589151	0.00619302	0.341
rs2631681	10	93032943	T	C	-0.0113	0.0017	8.9e-11	0.000860423	0.00588173	0.884
rs3781099	10	27318776	T	C	0.021	0.0031	2.5e-11	0.00405278	0.0101004	0.689
rs3851083	10	33862727	A	G	-0.0102	0.0016	4.1e-10	0.00291121	0.00557176	0.601
rs577525	10	99769388	T	C	-0.0166	0.0017	9.7e-22	-0.0200471	0.00556006	0.000306
rs7083450	10	103984060	T	C	0.0159	0.0023	1.7e-12	-0.00997711	0.00741593	0.178
rs7084454	10	21821274	A	G	0.0193	0.0019	4e-25	-0.00573604	0.00589126	0.33
rs7893571	10	16750129	T	G	0.0136	0.0018	1.8e-13	0.00711158	0.00590584	0.229
rs7899106	10	87410904	A	G	-0.0331	0.0037	1e-18	0.00876738	0.0123866	0.479
rs7903146	10	114758349	T	C	-0.0181	0.0018	1.3e-23	-0.0073174	0.00609783	0.231
rs845084	10	125220036	A	G	0.014	0.002	1.3e-12	-0.00112853	0.00625997	0.857
rs9787495	10	103206115	A	G	-0.0103	0.0017	3.1e-09	-0.00459316	0.00557002	0.41
rs1003081	11	118913993	T	C	0.0121	0.0016	1.3e-13	-0.00601041	0.00553303	0.277
rs1037587	11	11796727	T	C	0.0106	0.0017	1.1e-09	0.00194617	0.00552674	0.725
rs1048932	11	115044850	A	C	-0.016	0.0017	3.8e-22	-0.0121066	0.0055666	0.0297
rs10830452	11	89966202	A	G	-0.0111	0.0018	2.1e-09	-0.000762054	0.00589695	0.897
rs10838122	11	43551416	T	C	-0.0105	0.0017	1.5e-09	-0.00522429	0.00550688	0.343
rs10840606	11	2234690	A	G	-0.0164	0.0024	3.2e-12	0.00494842	0.00716486	0.49
rs11600990	11	64082807	T	C	-0.0178	0.0023	3.8e-14	-0.0180306	0.00762615	0.018
rs12364470	11	134601012	T	G	-0.0178	0.0022	1.1e-15	-0.00811826	0.00738023	0.272
rs12420725	11	117017530	A	G	-0.0226	0.0037	1.3e-09	-0.0177808	0.012968	0.171
rs12574668	11	46422686	A	C	0.0132	0.0023	8.8e-09	0.0302507	0.0072941	3.35e-05
rs1625427	11	131957293	T	C	0.013	0.0018	1.4e-12	0.0105402	0.00576733	0.0676
rs1782507	11	30243868	T	G	-0.0135	0.0018	1.3e-13	-0.0103991	0.00584071	0.075
rs1789165	11	69481969	A	G	0.0138	0.0017	8e-16	0.0174972	0.00575616	0.00237
rs223051	11	32131303	T	C	0.0112	0.0018	1.1e-09	0.0109425	0.00589126	0.0634
rs2605603	11	93221105	A	G	-0.0103	0.0016	2.5e-10	-0.0131428	0.00551458	0.0171
rs3134438	11	122765667	A	C	0.0113	0.0019	6.1e-09	0.00144645	0.00615094	0.814
rs329651	11	133767622	T	G	0.0164	0.0021	9e-15	0.00910442	0.00704521	0.196
rs4936175	11	132641959	T	C	-0.0122	0.0017	1.4e-12	-0.0125224	0.00553416	0.0236
rs587230	11	69299771	A	G	0.0149	0.0023	4.7e-11	-0.00436339	0.00752756	0.562
rs6265	11	27679916	T	C	-0.0412	0.0021	1e-86	-0.0225095	0.00716486	0.00168
rs7102454	11	65594820	T	C	-0.0158	0.0018	2.4e-18	-0.00151608	0.00633352	0.811
rs7117238	11	78040259	A	G	-0.0131	0.0022	2.5e-09	0.00166031	0.00754686	0.826
rs7123876	11	72444583	T	C	-0.0119	0.0019	2.2e-10	0.0018458	0.0063236	0.77
rs7124681	11	47529947	A	C	0.0263	0.0016	3.2e-58	-0.00628088	0.00561779	0.263
rs719802	11	113234679	T	C	0.0101	0.0018	9.5e-09	0.00636293	0.00564619	0.259
rs7941030	11	122522375	T	C	-0.0112	0.0017	2e-11	-0.00467602	0.00563335	0.407
rs7948120	11	28763321	T	C	-0.0132	0.0019	7.3e-12	-0.00188108	0.00629128	0.765
rs900144	11	13294268	T	C	0.0166	0.0017	8.7e-22	0.00461413	0.00554673	0.406
rs10744146	12	17212881	A	G	-0.0122	0.0017	1.4e-12	-0.0104925	0.00550716	0.0569
rs10745785	12	97586257	T	C	-0.0111	0.0018	1.2e-09	-0.00644673	0.00588504	0.274
rs10773049	12	124506631	T	C	-0.0116	0.0017	4.1e-12	0.00918491	0.00571828	0.108
rs10876418	12	39428802	T	C	-0.0123	0.0019	2.8e-10	0.00110637	0.00648567	0.865
rs10878946	12	69642315	T	C	-0.0141	0.0019	3.6e-13	-0.00675315	0.00616475	0.274
rs11066301	12	112871372	A	G	0.0114	0.0016	4.4e-12	0.0137176	0.00560954	0.0145
rs11115176	12	82465797	T	C	0.0121	0.0019	2e-10	0.0141079	0.00647313	0.0292
rs11611246	12	939480	T	G	0.024	0.002	5e-32	0.0172405	0.00686878	0.012
rs11611496	12	108413828	A	G	-0.0169	0.002	1.7e-16	-0.0033209	0.00660231	0.615
rs17608150	12	110046698	T	C	0.0196	0.0031	1.3e-10	0.0196785	0.0101755	0.053
rs1819844	12	68205604	A	G	0.0143	0.0021	2.6e-11	0.0194185	0.00727738	0.00764
rs2429150	12	2152655	A	C	-0.0111	0.0018	2.7e-10	-0.00722204	0.00558859	0.196
rs2731222	12	90595383	A	C	0.0131	0.0019	1.5e-11	0.00544993	0.00621481	0.381
rs2733287	12	41880909	A	C	-0.0157	0.0017	6.8e-20	0.00854736	0.00550584	0.12
rs3887080	12	121661966	A	G	0.0181	0.0026	5.1e-12	-0.000793795	0.00860992	0.927
rs4077093	12	51593616	T	G	0.0128	0.0022	5.1e-09	0.0040339	0.00672316	0.549
rs4759073	12	54653258	A	G	-0.0116	0.0017	2.8e-11	-0.00454854	0.00567681	0.423
rs4764949	12	103658096	A	G	0.0184	0.0018	1.7e-23	-0.00499915	0.00586313	0.394
rs4766710	12	114437708	A	G	0.0229	0.0035	3.7e-11	0.0168544	0.0113632	0.138
rs621042	12	18789007	A	C	-0.0107	0.0017	6.3e-10	-0.00860071	0.00552875	0.12
rs651548	12	99560183	A	G	0.0139	0.0018	2e-14	0.00925067	0.00580439	0.111
rs7133378	12	124409502	A	G	0.0125	0.0018	9.4e-13	-0.0125283	0.00598625	0.0365
rs7138803	12	50247468	A	G	0.03	0.0017	2.3e-71	-0.00559124	0.00568585	0.325
rs7968230	12	133481917	A	G	0.0131	0.0018	1.6e-12	0.0069	0.00581085	0.234
rs7973955	12	118409640	A	G	-0.0126	0.0019	3.7e-11	0.00112226	0.00610429	0.854
rs7975187	12	60964108	A	G	-0.0128	0.0021	1.4e-09	-0.00418058	0.00674639	0.536
rs1006353	13	28047269	A	G	0.0126	0.0019	2.3e-11	0.018528	0.00634015	0.00346
rs1045411	13	31033232	T	C	-0.0148	0.0019	2.3e-15	-0.00598773	0.00612397	0.328
rs1218822	13	28011963	A	G	0.0168	0.0017	1.9e-22	0.00300886	0.00579056	0.603
rs12429545	13	54102206	A	G	0.0316	0.0025	9.6e-38	0.0070285	0.00903618	0.437
rs1668633	13	78371890	T	C	0.01	0.0017	8.7e-09	0.000923398	0.0055683	0.868
rs1927790	13	96922191	T	C	-0.0148	0.0016	1.8e-19	-0.0122314	0.00569056	0.0317
rs2479958	13	111984244	A	G	0.0154	0.0018	1.5e-17	0.0173931	0.00550569	0.00158
rs629443	13	76386075	T	G	0.0116	0.0019	1.4e-09	0.0173861	0.00637406	0.00637
rs7334078	13	99120484	T	C	0.0121	0.0019	2.2e-10	0.00964938	0.00621571	0.121
rs892261	13	65884191	T	C	-0.0103	0.0017	2.2e-09	-0.00663293	0.00554673	0.232
rs9507983	13	28620036	T	C	-0.0156	0.0018	1.4e-18	-0.00304567	0.00569508	0.593
rs9527706	13	58402479	A	G	-0.0115	0.0018	5.1e-10	0.00118045	0.00617877	0.848
rs9530843	13	79563749	A	C	0.0128	0.0018	4.8e-13	-0.00432858	0.00554673	0.435
rs9538141	13	59178258	A	G	0.0164	0.0017	3.5e-21	0.00772967	0.00550716	0.16
rs9540493	13	66205704	A	G	0.0139	0.0017	8.1e-17	-0.00136459	0.00553416	0.805
rs9571687	13	67472713	A	C	-0.0129	0.0018	2.8e-12	0.0283941	0.0059465	1.82e-06
rs9595908	13	33184288	T	C	0.0159	0.0017	4.2e-21	0.0111225	0.00569821	0.0511
rs9603697	13	40783323	T	C	0.0141	0.0018	2.6e-14	0.00852344	0.00588173	0.148
rs10132280	14	25928179	A	C	-0.0223	0.0018	5.6e-35	-0.0152004	0.00598981	0.0112
rs10146527	14	79499850	T	C	0.0137	0.0017	2.3e-15	0.00742413	0.00581502	0.201
rs12147845	14	101144596	T	C	0.0199	0.0027	4.5e-13	0.0284036	0.00856402	0.000912
rs12587412	14	47272423	T	G	0.0146	0.0017	4.8e-17	0.00684172	0.00604728	0.257
rs12885454	14	29736838	A	C	-0.0185	0.0017	2.4e-27	-0.0127926	0.00576733	0.0265
rs12888545	14	88308044	A	G	-0.0136	0.002	9.1e-12	-0.00400918	0.00631543	0.525
rs17105272	14	77529783	T	C	0.011	0.0019	3.2e-09	0.000681244	0.00595206	0.909
rs17522122	14	33302882	T	G	0.0159	0.0017	1.5e-21	0.0138864	0.00551064	0.0117
rs1951455	14	91512339	T	C	-0.0145	0.0019	4.5e-14	-0.0133738	0.00610429	0.0285
rs1956151	14	40101060	A	G	-0.013	0.0022	7.3e-09	-0.00125613	0.00722821	0.862
rs2010281	14	103862322	A	G	-0.0161	0.0017	6.7e-21	-0.0100768	0.00579857	0.0822
rs217671	14	62360464	A	G	-0.0144	0.0019	1.3e-13	-0.0152569	0.00625997	0.0148
rs3803286	14	103246470	A	G	0.0181	0.0018	4.1e-23	0.00550522	0.0058192	0.344
rs3850422	14	99671788	A	G	-0.0114	0.0016	3.7e-12	-0.000825426	0.00555242	0.882
rs3902951	14	69789755	T	G	-0.0134	0.002	7e-12	0.00377226	0.00634015	0.552
rs7144011	14	79940383	T	G	0.0282	0.002	5.2e-47	-0.0060316	0.00682071	0.377
rs7147503	14	101539384	T	C	-0.0119	0.0018	2e-11	-0.00151876	0.00567984	0.789
rs8016771	14	102649451	T	G	-0.019	0.0031	1.1e-09	-0.0201243	0.00956135	0.0352
rs11635675	15	63793238	T	G	0.0124	0.0018	1.3e-11	-0.000267596	0.00577112	0.963
rs11855853	15	78012618	T	C	-0.0145	0.002	2.4e-13	-0.00852945	0.00633989	0.178
rs12439798	15	46584787	T	G	0.0125	0.0017	6.9e-13	-0.0111546	0.00564835	0.0482
rs12593036	15	81058652	A	G	0.0154	0.0019	3.8e-16	0.0034551	0.00606065	0.569
rs12595158	15	62316035	T	C	-0.0394	0.0054	1.9e-13	0.00316396	0.0188078	0.866
rs12595749	15	79432359	A	G	0.0141	0.0017	5.7e-16	0.0177427	0.00564469	0.00168
rs13329567	15	68104367	T	C	-0.0293	0.002	1e-50	-0.0049542	0.00672316	0.461
rs340025	15	60908307	T	C	-0.0124	0.0017	1e-13	-0.00548269	0.00560744	0.328
rs3736485	15	51748610	A	G	0.0134	0.0016	2.5e-16	0.00821926	0.00554142	0.138
rs4284600	15	31843528	T	C	-0.0118	0.0017	1.3e-11	-0.00965719	0.00551165	0.0797
rs4906908	15	27040082	T	G	-0.0103	0.0017	2.5e-09	0.0117591	0.00551276	0.033
rs7164727	15	73093991	T	C	0.0182	0.0017	3.3e-25	0.00448449	0.00597136	0.453
rs7181498	15	95271404	T	C	0.0163	0.0018	1e-19	0.00443365	0.00573819	0.44
rs8033510	15	61445514	T	C	0.0106	0.0018	5.1e-09	0.0118224	0.00573469	0.0393
rs8036040	15	36402716	A	C	0.0109	0.0017	2.7e-10	0.0180923	0.00550531	0.00102
rs10083803	16	6701400	T	C	-0.0127	0.0019	5.9e-11	0.00688713	0.00616003	0.263
rs11074446	16	20255123	T	C	0.0225	0.0024	1.8e-20	-0.00206311	0.00813612	0.8
rs11075489	16	62803841	T	C	-0.0111	0.0017	1.3e-10	-0.0155415	0.00552592	0.00492
rs11642001	16	71899586	A	G	-0.0137	0.0021	5.1e-11	-0.0293941	0.00660584	8.38e-06
rs11866815	16	387867	T	C	-0.0156	0.0019	1e-16	-0.00484087	0.00649212	0.456
rs12446632	16	19935389	A	G	-0.0352	0.0024	2.9e-50	-0.0135287	0.00808496	0.094
rs12448257	16	3599655	A	G	0.0184	0.002	8.1e-20	-0.000174933	0.00685616	0.98
rs12448738	16	56489343	A	C	-0.0168	0.0025	2.8e-11	0.00668422	0.00821526	0.416
rs1549293	16	31141993	T	C	-0.0204	0.0017	7.6e-33	-0.0191135	0.00576294	0.000911
rs1862451	16	24803620	A	G	0.0137	0.0019	1.9e-12	0.00458147	0.0062754	0.465
rs2080454	16	49062590	A	C	-0.0129	0.0017	1.7e-14	-0.00552396	0.00563494	0.327
rs2307022	16	68381978	A	G	0.0135	0.0017	5.5e-15	-0.00810185	0.0058623	0.167
rs2516739	16	2097158	A	G	-0.0159	0.0021	1.4e-14	-0.0141972	0.00680704	0.037
rs3814883	16	29994922	T	C	0.0232	0.0017	1.1e-40	0.00620968	0.00553202	0.262
rs4985155	16	15129459	A	G	0.012	0.0017	3e-12	5.90955e-05	0.00588022	0.992
rs6564360	16	76779612	A	G	-0.0135	0.0022	1.2e-09	0.00658162	0.00725492	0.364
rs7187776	16	28857645	A	G	-0.0265	0.0016	1.4e-58	-0.0166037	0.0056195	0.00313
rs7195386	16	24578458	T	C	0.0133	0.0017	1.1e-14	0.00103563	0.00552781	0.851
rs756717	16	72996162	A	G	-0.0148	0.0017	5.4e-18	0.00101555	0.00564195	0.857
rs7919	16	70514828	A	C	-0.0158	0.0017	1e-19	-0.0136146	0.00554431	0.014
rs8047395	16	53798523	A	G	0.0642	0.0017	1e-200	-0.00739334	0.00552604	0.181
rs879620	16	4015729	T	C	0.0231	0.0018	5.3e-38	0.0123236	0.0056724	0.0298
rs889398	16	69556715	T	C	-0.0196	0.0016	1.3e-32	-0.0242957	0.00560338	1.48e-05
rs977540	16	9724750	A	G	0.014	0.0019	2.5e-13	0.0152314	0.00650654	0.0193
rs9927848	16	23833071	A	C	-0.0122	0.002	6.4e-10	0.00258937	0.00629869	0.681
rs9931967	16	20375351	T	G	0.0163	0.0017	1e-20	0.00442813	0.00552654	0.423
rs1000940	17	5283252	A	G	-0.0154	0.0018	1.1e-17	-0.00875713	0.00598625	0.143
rs1038088	17	28074563	T	G	-0.0117	0.0016	4.6e-13	-0.00293786	0.00558202	0.599
rs1075901	17	15943910	T	C	-0.0121	0.0016	1.2e-13	-0.00343316	0.00553303	0.535
rs1106908	17	34942595	A	G	-0.0158	0.0016	3.1e-22	-0.0219723	0.00552773	7.01e-05
rs11079849	17	47090785	T	C	-0.0188	0.0019	4.8e-24	-0.00710719	0.00600667	0.236
rs12602912	17	65870073	T	C	0.0176	0.0021	9.9e-18	0.0235343	0.00753315	0.00178
rs12939549	17	78611724	A	G	0.018	0.0016	2.7e-28	-0.00637592	0.00554953	0.25
rs16966801	17	39573713	A	G	-0.0156	0.0022	1.1e-12	0.0019427	0.00708902	0.784
rs17681708	17	9792872	T	C	-0.0106	0.0018	7.2e-09	-0.0121692	0.00593798	0.0404
rs208015	17	46252346	T	C	0.0356	0.0034	1.4e-25	0.0207022	0.0109262	0.058
rs2619976	17	71754545	T	C	0.0104	0.0018	6.3e-09	-0.00392592	0.00561419	0.484
rs4516268	17	1846831	A	C	-0.0217	0.0021	5.2e-25	-0.0119135	0.00699585	0.0885
rs4796243	17	35057883	A	G	-0.0124	0.0019	6.1e-11	0.000209689	0.00610429	0.973
rs4986044	17	21261560	T	C	-0.0164	0.0016	3.3e-23	-0.00999889	0.00559831	0.0742
rs7209235	17	73759552	A	G	-0.0111	0.0019	8e-09	-0.00940911	0.00603595	0.119
rs7211567	17	31460899	T	C	-0.0145	0.0021	4.5e-12	-0.0137506	0.0066779	0.0395
rs7217226	17	2136065	T	G	-0.013	0.0017	2.6e-14	0.000261192	0.00581145	0.964
rs8070454	17	38160754	T	C	-0.0098	0.0017	4.2e-09	0.0070201	0.00565696	0.214
rs8071182	17	55336155	A	G	0.0133	0.0022	2.1e-09	-0.00613841	0.00716486	0.392
rs8075273	17	61728881	A	C	-0.0133	0.0018	3.7e-13	-0.00337839	0.00615782	0.583
rs8081039	17	75995829	T	C	0.0233	0.0038	6.1e-10	-0.00375437	0.0129154	0.771
rs9299	17	46669430	T	C	0.0121	0.0018	3.6e-11	0.00112296	0.00582227	0.847
rs9905991	17	80052073	A	G	0.01	0.0017	8.3e-09	0.00676328	0.00555938	0.224
rs10438964	18	42950629	T	C	-0.0127	0.0019	7.6e-11	0.00260589	0.00628336	0.678
rs11150911	18	73498528	A	C	0.0133	0.0018	4.7e-13	0.00121795	0.00614373	0.843
rs12964689	18	21116998	A	G	0.0203	0.0017	5.1e-32	0.0139943	0.005506	0.011
rs1365466	18	36182440	T	C	-0.0137	0.0019	3.3e-13	-0.0190858	0.00636548	0.00272
rs1608445	18	947954	A	G	-0.0104	0.0018	3.7e-09	-0.00608901	0.00555848	0.274
rs1941697	18	31251276	A	G	0.0123	0.0017	1.2e-12	0.00044368	0.00552875	0.936
rs2000746	18	57677294	A	G	0.0181	0.002	7e-19	0.00919176	0.00628336	0.144
rs2012927	18	63297672	A	G	0.0129	0.0017	7.4e-14	0.00699772	0.00587235	0.233
rs555267	18	40992698	T	G	0.0126	0.0017	6e-13	-0.00297013	0.00588173	0.613
rs663129	18	57838401	A	G	0.0545	0.0019	1.6e-178	0.0237152	0.00645446	0.000239
rs7239114	18	45921214	A	G	0.0124	0.0017	1.2e-13	0.00368399	0.00606465	0.543
rs7243357	18	56883319	T	G	0.0194	0.0021	9.1e-20	0.00468442	0.00722821	0.517
rs8092503	18	52479487	A	G	-0.0165	0.0019	2.3e-17	0.0113975	0.00639142	0.0745
rs8094523	18	57878155	A	G	-0.0305	0.0032	4.7e-22	-0.0247858	0.010746	0.0211
rs8097544	18	1839564	A	G	-0.02	0.0025	9.3e-16	-0.0137311	0.00768791	0.0739
rs954018	18	42598463	A	G	-0.013	0.0018	2.1e-13	-0.00603268	0.00597325	0.314
rs9675376	18	57969244	A	G	0.035	0.0018	2.7e-82	0.00867894	0.00609142	0.154
rs9951893	18	60739250	T	C	-0.0115	0.0017	3.3e-11	-0.019497	0.00551458	0.000413
rs10408013	19	33963766	T	C	0.0111	0.0018	8e-10	0.00342138	0.00664628	0.607
rs11668301	19	31016196	A	G	0.021	0.0024	1.9e-18	0.0113451	0.00777352	0.144
rs11672660	19	46180184	T	C	-0.034	0.0021	1.7e-60	-0.00941795	0.00690558	0.173
rs12609744	19	12994140	T	C	-0.0126	0.0019	3.6e-11	-0.00985133	0.00597325	0.0994
rs17724992	19	18454825	A	G	0.0183	0.0019	1e-22	0.0102614	0.00631543	0.104
rs2075650	19	45395619	A	G	0.0244	0.0023	1.5e-25	0.00971081	0.00785073	0.216
rs2304130	19	19789528	A	G	0.0176	0.003	2.9e-09	0.000718697	0.0100051	0.943
rs273504	19	18215247	A	G	-0.0153	0.0018	4.4e-18	0.00165379	0.00557176	0.767
rs2866816	19	30683879	T	C	0.0129	0.002	5.6e-11	-0.000386338	0.0062755	0.951
rs29938	19	34311481	T	C	-0.015	0.0017	6.7e-18	-0.0109257	0.00582343	0.0607
rs3810291	19	47569003	A	G	0.0274	0.0018	2.1e-52	0.00943032	0.00592879	0.112
rs3826705	19	42637232	T	C	-0.0157	0.0027	6.6e-09	-0.00402383	0.00857884	0.639
rs8102137	19	30296853	T	C	-0.0193	0.0018	1.7e-25	-0.0192682	0.00586313	0.001
rs998732	19	19378671	A	G	0.0171	0.0022	2e-14	0.00777342	0.00758608	0.305
rs1512065	20	53453326	A	G	0.0138	0.0021	5.7e-11	0.00189444	0.00646376	0.769
rs17806379	20	51107290	T	C	-0.0258	0.0022	1.5e-30	-0.0153341	0.00713409	0.0315
rs1884389	20	1410582	T	C	-0.0103	0.0017	4e-09	-0.00530169	0.00608947	0.384
rs1884897	20	6612832	A	G	-0.0194	0.0017	1.3e-30	0.000101376	0.005721	0.986
rs2143253	20	41987392	A	G	-0.0188	0.0026	1.1e-12	0.00131132	0.00851792	0.878
rs2425241	20	35018412	T	C	-0.0197	0.0033	2.7e-09	-0.0257695	0.0108605	0.0176
rs2425857	20	44914134	A	G	0.0116	0.0017	2.8e-11	0.0131743	0.00561755	0.019
rs310618	20	62127121	T	C	-0.0108	0.0018	5.5e-09	-0.00178893	0.00591078	0.762
rs4814512	20	16564210	A	C	0.0133	0.0021	2.3e-10	0.00500117	0.00668907	0.454
rs559267	20	54157497	A	G	-0.0115	0.0017	3e-11	-0.00243867	0.00586313	0.678
rs6019482	20	47495560	T	C	-0.0178	0.0023	2.8e-14	-0.00201602	0.00752897	0.789
rs6138482	20	25059442	T	C	0.0147	0.002	5.8e-13	0.00103333	0.00684343	0.88
rs6142096	20	32686658	A	G	0.0137	0.0017	1.8e-15	0.0104934	0.00551523	0.0572
rs8123881	20	15819495	A	G	-0.0196	0.0024	4.4e-16	0.0125052	0.00795686	0.116
rs2836961	21	40627020	A	C	-0.0102	0.0017	1.1e-09	0.0120481	0.00568585	0.0341
rs2838006	21	42653567	T	C	-0.0126	0.0018	5.4e-12	-0.0100692	0.00575616	0.0803
rs427943	21	46570896	A	C	-0.017	0.0017	7.3e-23	-0.0182195	0.00554403	0.001
rs762147	21	39238610	A	G	-0.0115	0.0019	3.3e-09	-0.000166904	0.00618587	0.978
rs4820408	22	40604945	T	G	0.0151	0.0017	2.1e-19	0.00611016	0.00564884	0.28
rs9615905	22	48875699	T	C	0.011	0.0017	2.7e-10	-0.00122108	0.00553891	0.826

[truncated: 4 more sheets: S11, S12, S13, S14]
